# Supplementary material for: A Disease Identification Algorithm for Medical Crowdfunding Campaigns: Validation Study
Source: J Med Internet Res. 2022 Jun 21;24(6):e32867. doi: 10.2196/32867 (PMC9257615; doi:10.2196/32867)
Supplement: Multimedia Appendix 3 [file jmir_v24i6e32867_app3.xlsx]

## Sheet: disease_hierarchy
Multimedia Appendix 3. Assignment of ICD-10-CM codes to disease categories.
ICD-10-CM Code	ICD-10-CM Code Description	CCSR clinical category	Disease category
A000	Cholera due to Vibrio cholerae 01, biovar cholerae	Intestinal infection	Gastrointestinal diseases
A001	Cholera due to Vibrio cholerae 01, biovar eltor	Intestinal infection	Gastrointestinal diseases
A009	Cholera, unspecified	Intestinal infection	Gastrointestinal diseases
A0100	Typhoid fever, unspecified	Intestinal infection	Gastrointestinal diseases
A0101	Typhoid meningitis	Meningitis	Nervous system diseases
A0102	Typhoid fever with heart involvement	Bacterial infections	Infections
A0103	Typhoid pneumonia	Pneumonia (except that caused by tuberculosis)	Respiratory diseases
A0104	Typhoid arthritis	Infective arthritis	Musculoskeletal diseases
A0105	Typhoid osteomyelitis	Osteomyelitis	Musculoskeletal diseases
A0109	Typhoid fever with other complications	Intestinal infection	Gastrointestinal diseases
A011	Paratyphoid fever A	Intestinal infection	Gastrointestinal diseases
A012	Paratyphoid fever B	Intestinal infection	Gastrointestinal diseases
A013	Paratyphoid fever C	Intestinal infection	Gastrointestinal diseases
A014	Paratyphoid fever, unspecified	Intestinal infection	Gastrointestinal diseases
A020	Salmonella enteritis	Intestinal infection	Gastrointestinal diseases
A021	Salmonella sepsis	Septicemia	Infections
A0220	Localized salmonella infection, unspecified	Bacterial infections	Infections
A0221	Salmonella meningitis	Meningitis	Nervous system diseases
A0222	Salmonella pneumonia	Pneumonia (except that caused by tuberculosis)	Respiratory diseases
A0223	Salmonella arthritis	Infective arthritis	Musculoskeletal diseases
A0224	Salmonella osteomyelitis	Osteomyelitis	Musculoskeletal diseases
A0225	Salmonella pyelonephritis	Urinary tract infections	Genitourinary diseases
A0229	Salmonella with other localized infection	Intestinal infection	Gastrointestinal diseases
A028	Other specified salmonella infections	Bacterial infections	Infections
A029	Salmonella infection, unspecified	Intestinal infection	Gastrointestinal diseases
A030	Shigellosis due to Shigella dysenteriae	Intestinal infection	Gastrointestinal diseases
A031	Shigellosis due to Shigella flexneri	Intestinal infection	Gastrointestinal diseases
A032	Shigellosis due to Shigella boydii	Intestinal infection	Gastrointestinal diseases
A033	Shigellosis due to Shigella sonnei	Intestinal infection	Gastrointestinal diseases
A038	Other shigellosis	Intestinal infection	Gastrointestinal diseases
A039	Shigellosis, unspecified	Intestinal infection	Gastrointestinal diseases
A040	Enteropathogenic Escherichia coli infection	Intestinal infection	Gastrointestinal diseases
A041	Enterotoxigenic Escherichia coli infection	Intestinal infection	Gastrointestinal diseases
A042	Enteroinvasive Escherichia coli infection	Intestinal infection	Gastrointestinal diseases
A043	Enterohemorrhagic Escherichia coli infection	Intestinal infection	Gastrointestinal diseases
A044	Other intestinal Escherichia coli infections	Intestinal infection	Gastrointestinal diseases
A045	Campylobacter enteritis	Intestinal infection	Gastrointestinal diseases
A046	Enteritis due to Yersinia enterocolitica	Intestinal infection	Gastrointestinal diseases
A047	Enterocolitis due to Clostridium difficile	Intestinal infection	Gastrointestinal diseases
A0471	Enterocolitis due to Clostridium difficile, recurrent	Intestinal infection	Gastrointestinal diseases
A0472	Enterocolitis due to Clostridium difficile, not specified as recurrent	Intestinal infection	Gastrointestinal diseases
A048	Other specified bacterial intestinal infections	Intestinal infection	Gastrointestinal diseases
A049	Bacterial intestinal infection, unspecified	Intestinal infection	Gastrointestinal diseases
A050	Foodborne staphylococcal intoxication	Foodborne intoxications	Infections
A051	Botulism food poisoning	Foodborne intoxications	Infections
A052	Foodborne Clostridium perfringens [Clostridium welchii] intoxication	Foodborne intoxications	Infections
A053	Foodborne Vibrio parahaemolyticus intoxication	Foodborne intoxications	Infections
A054	Foodborne Bacillus cereus intoxication	Foodborne intoxications	Infections
A055	Foodborne Vibrio vulnificus intoxication	Foodborne intoxications	Infections
A058	Other specified bacterial foodborne intoxications	Foodborne intoxications	Infections
A059	Bacterial foodborne intoxication, unspecified	Foodborne intoxications	Infections
A060	Acute amebic dysentery	Intestinal infection	Gastrointestinal diseases
A061	Chronic intestinal amebiasis	Intestinal infection	Gastrointestinal diseases
A062	Amebic nondysenteric colitis	Intestinal infection	Gastrointestinal diseases
A063	Ameboma of intestine	Intestinal infection	Gastrointestinal diseases
A064	Amebic liver abscess	Intestinal infection	Gastrointestinal diseases
A065	Amebic lung abscess	Other specified and unspecified lower respiratory disease	Respiratory diseases
A066	Amebic brain abscess	CNS abscess	Nervous system diseases
A067	Cutaneous amebiasis	Parasitic, other specified and unspecified infections	Infections
A0681	Amebic cystitis	Parasitic, other specified and unspecified infections	Infections
A0682	Other amebic genitourinary infections	Parasitic, other specified and unspecified infections	Infections
A0689	Other amebic infections	Parasitic, other specified and unspecified infections	Infections
A069	Amebiasis, unspecified	Intestinal infection	Gastrointestinal diseases
A070	Balantidiasis	Intestinal infection	Gastrointestinal diseases
A071	Giardiasis [lambliasis]	Intestinal infection	Gastrointestinal diseases
A072	Cryptosporidiosis	Intestinal infection	Gastrointestinal diseases
A073	Isosporiasis	Intestinal infection	Gastrointestinal diseases
A074	Cyclosporiasis	Intestinal infection	Gastrointestinal diseases
A078	Other specified protozoal intestinal diseases	Intestinal infection	Gastrointestinal diseases
A079	Protozoal intestinal disease, unspecified	Intestinal infection	Gastrointestinal diseases
A080	Rotaviral enteritis	Intestinal infection	Gastrointestinal diseases
A0811	Acute gastroenteropathy due to Norwalk agent	Intestinal infection	Gastrointestinal diseases
A0819	Acute gastroenteropathy due to other small round viruses	Intestinal infection	Gastrointestinal diseases
A082	Adenoviral enteritis	Intestinal infection	Gastrointestinal diseases
A0831	Calicivirus enteritis	Intestinal infection	Gastrointestinal diseases
A0832	Astrovirus enteritis	Intestinal infection	Gastrointestinal diseases
A0839	Other viral enteritis	Intestinal infection	Gastrointestinal diseases
A084	Viral intestinal infection, unspecified	Intestinal infection	Gastrointestinal diseases
A088	Other specified intestinal infections	Intestinal infection	Gastrointestinal diseases
A09	Infectious gastroenteritis and colitis, unspecified	Intestinal infection	Gastrointestinal diseases
A150	Tuberculosis of lung	Tuberculosis	Infections
A154	Tuberculosis of intrathoracic lymph nodes	Tuberculosis	Infections
A155	Tuberculosis of larynx, trachea and bronchus	Tuberculosis	Infections
A156	Tuberculous pleurisy	Tuberculosis	Infections
A157	Primary respiratory tuberculosis	Tuberculosis	Infections
A158	Other respiratory tuberculosis	Tuberculosis	Infections
A159	Respiratory tuberculosis unspecified	Tuberculosis	Infections
A170	Tuberculous meningitis	Tuberculosis	Infections
A171	Meningeal tuberculoma	Tuberculosis	Infections
A1781	Tuberculoma of brain and spinal cord	Tuberculosis	Infections
A1782	Tuberculous meningoencephalitis	Tuberculosis	Infections
A1783	Tuberculous neuritis	Tuberculosis	Infections
A1789	Other tuberculosis of nervous system	Tuberculosis	Infections
A179	Tuberculosis of nervous system, unspecified	Tuberculosis	Infections
A1801	Tuberculosis of spine	Tuberculosis	Infections
A1802	Tuberculous arthritis of other joints	Tuberculosis	Infections
A1803	Tuberculosis of other bones	Tuberculosis	Infections
A1809	Other musculoskeletal tuberculosis	Tuberculosis	Infections
A1810	Tuberculosis of genitourinary system, unspecified	Tuberculosis	Infections
A1811	Tuberculosis of kidney and ureter	Tuberculosis	Infections
A1812	Tuberculosis of bladder	Tuberculosis	Infections
A1813	Tuberculosis of other urinary organs	Tuberculosis	Infections
A1814	Tuberculosis of prostate	Tuberculosis	Infections
A1815	Tuberculosis of other male genital organs	Tuberculosis	Infections
A1816	Tuberculosis of cervix	Tuberculosis	Infections
A1817	Tuberculous female pelvic inflammatory disease	Tuberculosis	Infections
A1818	Tuberculosis of other female genital organs	Tuberculosis	Infections
A182	Tuberculous peripheral lymphadenopathy	Tuberculosis	Infections
A1831	Tuberculous peritonitis	Tuberculosis	Infections
A1832	Tuberculous enteritis	Intestinal infection	Gastrointestinal diseases
A1839	Retroperitoneal tuberculosis	Tuberculosis	Infections
A184	Tuberculosis of skin and subcutaneous tissue	Tuberculosis	Infections
A1850	Tuberculosis of eye, unspecified	Tuberculosis	Infections
A1851	Tuberculous episcleritis	Tuberculosis	Infections
A1852	Tuberculous keratitis	Tuberculosis	Infections
A1853	Tuberculous chorioretinitis	Tuberculosis	Infections
A1854	Tuberculous iridocyclitis	Tuberculosis	Infections
A1859	Other tuberculosis of eye	Tuberculosis	Infections
A186	Tuberculosis of (inner) (middle) ear	Tuberculosis	Infections
A187	Tuberculosis of adrenal glands	Tuberculosis	Infections
A1881	Tuberculosis of thyroid gland	Tuberculosis	Infections
A1882	Tuberculosis of other endocrine glands	Tuberculosis	Infections
A1883	Tuberculosis of digestive tract organs, not elsewhere classified	Tuberculosis	Infections
A1884	Tuberculosis of heart	Tuberculosis	Infections
A1885	Tuberculosis of spleen	Tuberculosis	Infections
A1889	Tuberculosis of other sites	Tuberculosis	Infections
A190	Acute miliary tuberculosis of a single specified site	Tuberculosis	Infections
A191	Acute miliary tuberculosis of multiple sites	Tuberculosis	Infections
A192	Acute miliary tuberculosis, unspecified	Tuberculosis	Infections
A198	Other miliary tuberculosis	Tuberculosis	Infections
A199	Miliary tuberculosis, unspecified	Tuberculosis	Infections
A200	Bubonic plague	Bacterial infections	Infections
A201	Cellulocutaneous plague	Skin and subcutaneous tissue infections	Other
A202	Pneumonic plague	Pneumonia (except that caused by tuberculosis)	Respiratory diseases
A203	Plague meningitis	Meningitis	Nervous system diseases
A207	Septicemic plague	Septicemia	Infections
A208	Other forms of plague	Bacterial infections	Infections
A209	Plague, unspecified	Bacterial infections	Infections
A210	Ulceroglandular tularemia	Skin and subcutaneous tissue infections	Other
A211	Oculoglandular tularemia	Other specified eye disorders	Other
A212	Pulmonary tularemia	Pneumonia (except that caused by tuberculosis)	Respiratory diseases
A213	Gastrointestinal tularemia	Intestinal infection	Gastrointestinal diseases
A217	Generalized tularemia	Bacterial infections	Infections
A218	Other forms of tularemia	Bacterial infections	Infections
A219	Tularemia, unspecified	Bacterial infections	Infections
A220	Cutaneous anthrax	Skin and subcutaneous tissue infections	Other
A221	Pulmonary anthrax	Pneumonia (except that caused by tuberculosis)	Respiratory diseases
A222	Gastrointestinal anthrax	Intestinal infection	Gastrointestinal diseases
A227	Anthrax sepsis	Septicemia	Infections
A228	Other forms of anthrax	Bacterial infections	Infections
A229	Anthrax, unspecified	Bacterial infections	Infections
A230	Brucellosis due to Brucella melitensis	Bacterial infections	Infections
A231	Brucellosis due to Brucella abortus	Bacterial infections	Infections
A232	Brucellosis due to Brucella suis	Bacterial infections	Infections
A233	Brucellosis due to Brucella canis	Bacterial infections	Infections
A238	Other brucellosis	Bacterial infections	Infections
A239	Brucellosis, unspecified	Bacterial infections	Infections
A240	Glanders	Bacterial infections	Infections
A241	Acute and fulminating melioidosis	Bacterial infections	Infections
A242	Subacute and chronic melioidosis	Bacterial infections	Infections
A243	Other melioidosis	Bacterial infections	Infections
A249	Melioidosis, unspecified	Bacterial infections	Infections
A250	Spirillosis	Bacterial infections	Infections
A251	Streptobacillosis	Bacterial infections	Infections
A259	Rat-bite fever, unspecified	Bacterial infections	Infections
A260	Cutaneous erysipeloid	Bacterial infections	Infections
A267	Erysipelothrix sepsis	Septicemia	Infections
A268	Other forms of erysipeloid	Bacterial infections	Infections
A269	Erysipeloid, unspecified	Bacterial infections	Infections
A270	Leptospirosis icterohemorrhagica	Bacterial infections	Infections
A2781	Aseptic meningitis in leptospirosis	Meningitis	Nervous system diseases
A2789	Other forms of leptospirosis	Bacterial infections	Infections
A279	Leptospirosis, unspecified	Bacterial infections	Infections
A280	Pasteurellosis	Bacterial infections	Infections
A281	Cat-scratch disease	Bacterial infections	Infections
A282	Extraintestinal yersiniosis	Bacterial infections	Infections
A288	Other specified zoonotic bacterial diseases, not elsewhere classified	Bacterial infections	Infections
A289	Zoonotic bacterial disease, unspecified	Bacterial infections	Infections
A300	Indeterminate leprosy	Bacterial infections	Infections
A301	Tuberculoid leprosy	Bacterial infections	Infections
A302	Borderline tuberculoid leprosy	Bacterial infections	Infections
A303	Borderline leprosy	Bacterial infections	Infections
A304	Borderline lepromatous leprosy	Bacterial infections	Infections
A305	Lepromatous leprosy	Bacterial infections	Infections
A308	Other forms of leprosy	Bacterial infections	Infections
A309	Leprosy, unspecified	Bacterial infections	Infections
A310	Pulmonary mycobacterial infection	Pneumonia (except that caused by tuberculosis)	Respiratory diseases
A311	Cutaneous mycobacterial infection	Skin and subcutaneous tissue infections	Other
A312	Disseminated mycobacterium avium-intracellulare complex (DMAC)	Bacterial infections	Infections
A318	Other mycobacterial infections	Bacterial infections	Infections
A319	Mycobacterial infection, unspecified	Bacterial infections	Infections
A320	Cutaneous listeriosis	Bacterial infections	Infections
A3211	Listerial meningitis	Meningitis	Nervous system diseases
A3212	Listerial meningoencephalitis	Encephalitis	Nervous system diseases
A327	Listerial sepsis	Septicemia	Infections
A3281	Oculoglandular listeriosis	Bacterial infections	Infections
A3282	Listerial endocarditis	Endocarditis and endocardial disease	Cardiovascular diseases
A3289	Other forms of listeriosis	Bacterial infections	Infections
A329	Listeriosis, unspecified	Bacterial infections	Infections
A33	Tetanus neonatorum	Perinatal infections	Infections
A34	Obstetrical tetanus	Complications specified during childbirth	Other
A35	Other tetanus	Bacterial infections	Infections
A360	Pharyngeal diphtheria	Other specified upper respiratory infections	Respiratory diseases
A361	Nasopharyngeal diphtheria	Other specified upper respiratory infections	Respiratory diseases
A362	Laryngeal diphtheria	Other specified upper respiratory infections	Respiratory diseases
A363	Cutaneous diphtheria	Skin and subcutaneous tissue infections	Other
A3681	Diphtheritic cardiomyopathy	Myocarditis and cardiomyopathy	Cardiovascular diseases
A3682	Diphtheritic radiculomyelitis	Bacterial infections	Infections
A3683	Diphtheritic polyneuritis	Polyneuropathies	Nervous system diseases
A3684	Diphtheritic tubulo-interstitial nephropathy	Nephritis; nephrosis; renal sclerosis	Genitourinary diseases
A3685	Diphtheritic cystitis	Urinary tract infections	Genitourinary diseases
A3686	Diphtheritic conjunctivitis	Cornea and external disease	Other
A3689	Other diphtheritic complications	Bacterial infections	Infections
A369	Diphtheria, unspecified	Bacterial infections	Infections
A3700	Whooping cough due to Bordetella pertussis without pneumonia	Bacterial infections	Infections
A3701	Whooping cough due to Bordetella pertussis with pneumonia	Bacterial infections	Infections
A3710	Whooping cough due to Bordetella parapertussis without pneumonia	Bacterial infections	Infections
A3711	Whooping cough due to Bordetella parapertussis with pneumonia	Bacterial infections	Infections
A3780	Whooping cough due to other Bordetella species without pneumonia	Bacterial infections	Infections
A3781	Whooping cough due to other Bordetella species with pneumonia	Bacterial infections	Infections
A3790	Whooping cough, unspecified species without pneumonia	Bacterial infections	Infections
A3791	Whooping cough, unspecified species with pneumonia	Pneumonia (except that caused by tuberculosis)	Respiratory diseases
A380	Scarlet fever with otitis media	Otitis media	Other
A381	Scarlet fever with myocarditis	Myocarditis and cardiomyopathy	Cardiovascular diseases
A388	Scarlet fever with other complications	Bacterial infections	Infections
A389	Scarlet fever, uncomplicated	Bacterial infections	Infections
A390	Meningococcal meningitis	Meningitis	Nervous system diseases
A391	Waterhouse-Friderichsen syndrome	Other specified and unspecified endocrine disorders	Endocrine diseases
A392	Acute meningococcemia	Septicemia	Infections
A393	Chronic meningococcemia	Septicemia	Infections
A394	Meningococcemia, unspecified	Septicemia	Infections
A3950	Meningococcal carditis, unspecified	Myocarditis and cardiomyopathy	Cardiovascular diseases
A3951	Meningococcal endocarditis	Endocarditis and endocardial disease	Cardiovascular diseases
A3952	Meningococcal myocarditis	Myocarditis and cardiomyopathy	Cardiovascular diseases
A3953	Meningococcal pericarditis	Pericarditis and pericardial disease	Cardiovascular diseases
A3981	Meningococcal encephalitis	Encephalitis	Nervous system diseases
A3982	Meningococcal retrobulbar neuritis	Neuro-ophthalmology	Other
A3983	Meningococcal arthritis	Infective arthritis	Musculoskeletal diseases
A3984	Postmeningococcal arthritis	Immune-mediated/reactive arthropathies	Musculoskeletal diseases
A3989	Other meningococcal infections	Bacterial infections	Infections
A399	Meningococcal infection, unspecified	Bacterial infections	Infections
A400	Sepsis due to streptococcus, group A	Septicemia	Infections
A401	Sepsis due to streptococcus, group B	Septicemia	Infections
A403	Sepsis due to Streptococcus pneumoniae	Septicemia	Infections
A408	Other streptococcal sepsis	Septicemia	Infections
A409	Streptococcal sepsis, unspecified	Septicemia	Infections
A4101	Sepsis due to Methicillin susceptible Staphylococcus aureus	Septicemia	Infections
A4102	Sepsis due to Methicillin resistant Staphylococcus aureus	Septicemia	Infections
A411	Sepsis due to other specified staphylococcus	Septicemia	Infections
A412	Sepsis due to unspecified staphylococcus	Septicemia	Infections
A413	Sepsis due to Hemophilus influenzae	Septicemia	Infections
A414	Sepsis due to anaerobes	Septicemia	Infections
A4150	Gram-negative sepsis, unspecified	Septicemia	Infections
A4151	Sepsis due to Escherichia coli [E. coli]	Septicemia	Infections
A4152	Sepsis due to Pseudomonas	Septicemia	Infections
A4153	Sepsis due to Serratia	Septicemia	Infections
A4159	Other Gram-negative sepsis	Septicemia	Infections
A4181	Sepsis due to Enterococcus	Septicemia	Infections
A4189	Other specified sepsis	Septicemia	Infections
A419	Sepsis, unspecified organism	Septicemia	Infections
A420	Pulmonary actinomycosis	Bacterial infections	Infections
A421	Abdominal actinomycosis	Bacterial infections	Infections
A422	Cervicofacial actinomycosis	Bacterial infections	Infections
A427	Actinomycotic sepsis	Septicemia	Infections
A4281	Actinomycotic meningitis	Meningitis	Nervous system diseases
A4282	Actinomycotic encephalitis	Encephalitis	Nervous system diseases
A4289	Other forms of actinomycosis	Bacterial infections	Infections
A429	Actinomycosis, unspecified	Bacterial infections	Infections
A430	Pulmonary nocardiosis	Pneumonia (except that caused by tuberculosis)	Respiratory diseases
A431	Cutaneous nocardiosis	Skin and subcutaneous tissue infections	Other
A438	Other forms of nocardiosis	Bacterial infections	Infections
A439	Nocardiosis, unspecified	Bacterial infections	Infections
A440	Systemic bartonellosis	Bacterial infections	Infections
A441	Cutaneous and mucocutaneous bartonellosis	Bacterial infections	Infections
A448	Other forms of bartonellosis	Bacterial infections	Infections
A449	Bartonellosis, unspecified	Bacterial infections	Infections
A46	Erysipelas	Skin and subcutaneous tissue infections	Other
A480	Gas gangrene	Bacterial infections	Infections
A481	Legionnaires' disease	Pneumonia (except that caused by tuberculosis)	Respiratory diseases
A482	Nonpneumonic Legionnaires' disease [Pontiac fever]	Bacterial infections	Infections
A483	Toxic shock syndrome	Bacterial infections	Infections
A484	Brazilian purpuric fever	Bacterial infections	Infections
A4851	Infant botulism	Foodborne intoxications	Infections
A4852	Wound botulism	Bacterial infections	Infections
A488	Other specified bacterial diseases	Bacterial infections	Infections
A4901	Methicillin susceptible Staphylococcus aureus infection, unspecified site	Bacterial infections	Infections
A4902	Methicillin resistant Staphylococcus aureus infection, unspecified site	Bacterial infections	Infections
A491	Streptococcal infection, unspecified site	Bacterial infections	Infections
A492	Hemophilus influenzae infection, unspecified site	Bacterial infections	Infections
A493	Mycoplasma infection, unspecified site	Bacterial infections	Infections
A498	Other bacterial infections of unspecified site	Bacterial infections	Infections
A499	Bacterial infection, unspecified	Bacterial infections	Infections
A5001	Early congenital syphilitic oculopathy	Perinatal infections	Infections
A5002	Early congenital syphilitic osteochondropathy	Perinatal infections	Infections
A5003	Early congenital syphilitic pharyngitis	Perinatal infections	Infections
A5004	Early congenital syphilitic pneumonia	Perinatal infections	Infections
A5005	Early congenital syphilitic rhinitis	Perinatal infections	Infections
A5006	Early cutaneous congenital syphilis	Perinatal infections	Infections
A5007	Early mucocutaneous congenital syphilis	Perinatal infections	Infections
A5008	Early visceral congenital syphilis	Perinatal infections	Infections
A5009	Other early congenital syphilis, symptomatic	Perinatal infections	Infections
A501	Early congenital syphilis, latent	Perinatal infections	Infections
A502	Early congenital syphilis, unspecified	Perinatal infections	Infections
A5030	Late congenital syphilitic oculopathy, unspecified	Perinatal infections	Infections
A5031	Late congenital syphilitic interstitial keratitis	Perinatal infections	Infections
A5032	Late congenital syphilitic chorioretinitis	Perinatal infections	Infections
A5039	Other late congenital syphilitic oculopathy	Perinatal infections	Infections
A5040	Late congenital neurosyphilis, unspecified	Perinatal infections	Infections
A5041	Late congenital syphilitic meningitis	Perinatal infections	Infections
A5042	Late congenital syphilitic encephalitis	Perinatal infections	Infections
A5043	Late congenital syphilitic polyneuropathy	Perinatal infections	Infections
A5044	Late congenital syphilitic optic nerve atrophy	Perinatal infections	Infections
A5045	Juvenile general paresis	Perinatal infections	Infections
A5049	Other late congenital neurosyphilis	Perinatal infections	Infections
A5051	Clutton's joints	Perinatal infections	Infections
A5052	Hutchinson's teeth	Perinatal infections	Infections
A5053	Hutchinson's triad	Perinatal infections	Infections
A5054	Late congenital cardiovascular syphilis	Perinatal infections	Infections
A5055	Late congenital syphilitic arthropathy	Perinatal infections	Infections
A5056	Late congenital syphilitic osteochondropathy	Perinatal infections	Infections
A5057	Syphilitic saddle nose	Perinatal infections	Infections
A5059	Other late congenital syphilis, symptomatic	Perinatal infections	Infections
A506	Late congenital syphilis, latent	Perinatal infections	Infections
A507	Late congenital syphilis, unspecified	Perinatal infections	Infections
A509	Congenital syphilis, unspecified	Perinatal infections	Infections
A510	Primary genital syphilis	Sexually transmitted infections (excluding HIV and hepatitis)	Infections
A511	Primary anal syphilis	Sexually transmitted infections (excluding HIV and hepatitis)	Infections
A512	Primary syphilis of other sites	Sexually transmitted infections (excluding HIV and hepatitis)	Infections
A5131	Condyloma latum	Sexually transmitted infections (excluding HIV and hepatitis)	Infections
A5132	Syphilitic alopecia	Sexually transmitted infections (excluding HIV and hepatitis)	Infections
A5139	Other secondary syphilis of skin	Sexually transmitted infections (excluding HIV and hepatitis)	Infections
A5141	Secondary syphilitic meningitis	Sexually transmitted infections (excluding HIV and hepatitis)	Infections
A5142	Secondary syphilitic female pelvic disease	Sexually transmitted infections (excluding HIV and hepatitis)	Infections
A5143	Secondary syphilitic oculopathy	Sexually transmitted infections (excluding HIV and hepatitis)	Infections
A5144	Secondary syphilitic nephritis	Sexually transmitted infections (excluding HIV and hepatitis)	Infections
A5145	Secondary syphilitic hepatitis	Sexually transmitted infections (excluding HIV and hepatitis)	Infections
A5146	Secondary syphilitic osteopathy	Sexually transmitted infections (excluding HIV and hepatitis)	Infections
A5149	Other secondary syphilitic conditions	Sexually transmitted infections (excluding HIV and hepatitis)	Infections
A515	Early syphilis, latent	Sexually transmitted infections (excluding HIV and hepatitis)	Infections
A519	Early syphilis, unspecified	Sexually transmitted infections (excluding HIV and hepatitis)	Infections
A5200	Cardiovascular syphilis, unspecified	Sexually transmitted infections (excluding HIV and hepatitis)	Infections
A5201	Syphilitic aneurysm of aorta	Sexually transmitted infections (excluding HIV and hepatitis)	Infections
A5202	Syphilitic aortitis	Sexually transmitted infections (excluding HIV and hepatitis)	Infections
A5203	Syphilitic endocarditis	Sexually transmitted infections (excluding HIV and hepatitis)	Infections
A5204	Syphilitic cerebral arteritis	Sexually transmitted infections (excluding HIV and hepatitis)	Infections
A5205	Other cerebrovascular syphilis	Sexually transmitted infections (excluding HIV and hepatitis)	Infections
A5206	Other syphilitic heart involvement	Sexually transmitted infections (excluding HIV and hepatitis)	Infections
A5209	Other cardiovascular syphilis	Sexually transmitted infections (excluding HIV and hepatitis)	Infections
A5210	Symptomatic neurosyphilis, unspecified	Sexually transmitted infections (excluding HIV and hepatitis)	Infections
A5211	Tabes dorsalis	Sexually transmitted infections (excluding HIV and hepatitis)	Infections
A5212	Other cerebrospinal syphilis	Sexually transmitted infections (excluding HIV and hepatitis)	Infections
A5213	Late syphilitic meningitis	Sexually transmitted infections (excluding HIV and hepatitis)	Infections
A5214	Late syphilitic encephalitis	Sexually transmitted infections (excluding HIV and hepatitis)	Infections
A5215	Late syphilitic neuropathy	Sexually transmitted infections (excluding HIV and hepatitis)	Infections
A5216	Charcot's arthropathy (tabetic)	Sexually transmitted infections (excluding HIV and hepatitis)	Infections
A5217	General paresis	Sexually transmitted infections (excluding HIV and hepatitis)	Infections
A5219	Other symptomatic neurosyphilis	Sexually transmitted infections (excluding HIV and hepatitis)	Infections
A522	Asymptomatic neurosyphilis	Sexually transmitted infections (excluding HIV and hepatitis)	Infections
A523	Neurosyphilis, unspecified	Sexually transmitted infections (excluding HIV and hepatitis)	Infections
A5271	Late syphilitic oculopathy	Sexually transmitted infections (excluding HIV and hepatitis)	Infections
A5272	Syphilis of lung and bronchus	Sexually transmitted infections (excluding HIV and hepatitis)	Infections
A5273	Symptomatic late syphilis of other respiratory organs	Sexually transmitted infections (excluding HIV and hepatitis)	Infections
A5274	Syphilis of liver and other viscera	Sexually transmitted infections (excluding HIV and hepatitis)	Infections
A5275	Syphilis of kidney and ureter	Sexually transmitted infections (excluding HIV and hepatitis)	Infections
A5276	Other genitourinary symptomatic late syphilis	Sexually transmitted infections (excluding HIV and hepatitis)	Infections
A5277	Syphilis of bone and joint	Sexually transmitted infections (excluding HIV and hepatitis)	Infections
A5278	Syphilis of other musculoskeletal tissue	Sexually transmitted infections (excluding HIV and hepatitis)	Infections
A5279	Other symptomatic late syphilis	Sexually transmitted infections (excluding HIV and hepatitis)	Infections
A528	Late syphilis, latent	Sexually transmitted infections (excluding HIV and hepatitis)	Infections
A529	Late syphilis, unspecified	Sexually transmitted infections (excluding HIV and hepatitis)	Infections
A530	Latent syphilis, unspecified as early or late	Sexually transmitted infections (excluding HIV and hepatitis)	Infections
A539	Syphilis, unspecified	Sexually transmitted infections (excluding HIV and hepatitis)	Infections
A5400	Gonococcal infection of lower genitourinary tract, unspecified	Sexually transmitted infections (excluding HIV and hepatitis)	Infections
A5401	Gonococcal cystitis and urethritis, unspecified	Sexually transmitted infections (excluding HIV and hepatitis)	Infections
A5402	Gonococcal vulvovaginitis, unspecified	Sexually transmitted infections (excluding HIV and hepatitis)	Infections
A5403	Gonococcal cervicitis, unspecified	Sexually transmitted infections (excluding HIV and hepatitis)	Infections
A5409	Other gonococcal infection of lower genitourinary tract	Sexually transmitted infections (excluding HIV and hepatitis)	Infections
A541	Gonococcal infection of lower genitourinary tract with periurethral and accessory gland abscess	Sexually transmitted infections (excluding HIV and hepatitis)	Infections
A5421	Gonococcal infection of kidney and ureter	Sexually transmitted infections (excluding HIV and hepatitis)	Infections
A5422	Gonococcal prostatitis	Sexually transmitted infections (excluding HIV and hepatitis)	Infections
A5423	Gonococcal infection of other male genital organs	Sexually transmitted infections (excluding HIV and hepatitis)	Infections
A5424	Gonococcal female pelvic inflammatory disease	Sexually transmitted infections (excluding HIV and hepatitis)	Infections
A5429	Other gonococcal genitourinary infections	Sexually transmitted infections (excluding HIV and hepatitis)	Infections
A5430	Gonococcal infection of eye, unspecified	Other specified eye disorders	Other
A5431	Gonococcal conjunctivitis	Cornea and external disease	Other
A5432	Gonococcal iridocyclitis	Other specified eye disorders	Other
A5433	Gonococcal keratitis	Cornea and external disease	Other
A5439	Other gonococcal eye infection	Other specified eye disorders	Other
A5440	Gonococcal infection of musculoskeletal system, unspecified	Sexually transmitted infections (excluding HIV and hepatitis)	Infections
A5441	Gonococcal spondylopathy	Sexually transmitted infections (excluding HIV and hepatitis)	Infections
A5442	Gonococcal arthritis	Sexually transmitted infections (excluding HIV and hepatitis)	Infections
A5443	Gonococcal osteomyelitis	Sexually transmitted infections (excluding HIV and hepatitis)	Infections
A5449	Gonococcal infection of other musculoskeletal tissue	Sexually transmitted infections (excluding HIV and hepatitis)	Infections
A545	Gonococcal pharyngitis	Sexually transmitted infections (excluding HIV and hepatitis)	Infections
A546	Gonococcal infection of anus and rectum	Sexually transmitted infections (excluding HIV and hepatitis)	Infections
A5481	Gonococcal meningitis	Sexually transmitted infections (excluding HIV and hepatitis)	Infections
A5482	Gonococcal brain abscess	Sexually transmitted infections (excluding HIV and hepatitis)	Infections
A5483	Gonococcal heart infection	Sexually transmitted infections (excluding HIV and hepatitis)	Infections
A5484	Gonococcal pneumonia	Sexually transmitted infections (excluding HIV and hepatitis)	Infections
A5485	Gonococcal peritonitis	Sexually transmitted infections (excluding HIV and hepatitis)	Infections
A5486	Gonococcal sepsis	Septicemia	Infections
A5489	Other gonococcal infections	Sexually transmitted infections (excluding HIV and hepatitis)	Infections
A549	Gonococcal infection, unspecified	Sexually transmitted infections (excluding HIV and hepatitis)	Infections
A55	Chlamydial lymphogranuloma (venereum)	Sexually transmitted infections (excluding HIV and hepatitis)	Infections
A5600	Chlamydial infection of lower genitourinary tract, unspecified	Sexually transmitted infections (excluding HIV and hepatitis)	Infections
A5601	Chlamydial cystitis and urethritis	Sexually transmitted infections (excluding HIV and hepatitis)	Infections
A5602	Chlamydial vulvovaginitis	Sexually transmitted infections (excluding HIV and hepatitis)	Infections
A5609	Other chlamydial infection of lower genitourinary tract	Sexually transmitted infections (excluding HIV and hepatitis)	Infections
A5611	Chlamydial female pelvic inflammatory disease	Sexually transmitted infections (excluding HIV and hepatitis)	Infections
A5619	Other chlamydial genitourinary infection	Sexually transmitted infections (excluding HIV and hepatitis)	Infections
A562	Chlamydial infection of genitourinary tract, unspecified	Sexually transmitted infections (excluding HIV and hepatitis)	Infections
A563	Chlamydial infection of anus and rectum	Sexually transmitted infections (excluding HIV and hepatitis)	Infections
A564	Chlamydial infection of pharynx	Sexually transmitted infections (excluding HIV and hepatitis)	Infections
A568	Sexually transmitted chlamydial infection of other sites	Sexually transmitted infections (excluding HIV and hepatitis)	Infections
A57	Chancroid	Sexually transmitted infections (excluding HIV and hepatitis)	Infections
A58	Granuloma inguinale	Sexually transmitted infections (excluding HIV and hepatitis)	Infections
A5900	Urogenital trichomoniasis, unspecified	Sexually transmitted infections (excluding HIV and hepatitis)	Infections
A5901	Trichomonal vulvovaginitis	Sexually transmitted infections (excluding HIV and hepatitis)	Infections
A5902	Trichomonal prostatitis	Sexually transmitted infections (excluding HIV and hepatitis)	Infections
A5903	Trichomonal cystitis and urethritis	Sexually transmitted infections (excluding HIV and hepatitis)	Infections
A5909	Other urogenital trichomoniasis	Sexually transmitted infections (excluding HIV and hepatitis)	Infections
A598	Trichomoniasis of other sites	Sexually transmitted infections (excluding HIV and hepatitis)	Infections
A599	Trichomoniasis, unspecified	Sexually transmitted infections (excluding HIV and hepatitis)	Infections
A6000	Herpesviral infection of urogenital system, unspecified	Sexually transmitted infections (excluding HIV and hepatitis)	Infections
A6001	Herpesviral infection of penis	Sexually transmitted infections (excluding HIV and hepatitis)	Infections
A6002	Herpesviral infection of other male genital organs	Sexually transmitted infections (excluding HIV and hepatitis)	Infections
A6003	Herpesviral cervicitis	Sexually transmitted infections (excluding HIV and hepatitis)	Infections
A6004	Herpesviral vulvovaginitis	Sexually transmitted infections (excluding HIV and hepatitis)	Infections
A6009	Herpesviral infection of other urogenital tract	Sexually transmitted infections (excluding HIV and hepatitis)	Infections
A601	Herpesviral infection of perianal skin and rectum	Sexually transmitted infections (excluding HIV and hepatitis)	Infections
A609	Anogenital herpesviral infection, unspecified	Sexually transmitted infections (excluding HIV and hepatitis)	Infections
A630	Anogenital (venereal) warts	Sexually transmitted infections (excluding HIV and hepatitis)	Infections
A638	Other specified predominantly sexually transmitted diseases	Sexually transmitted infections (excluding HIV and hepatitis)	Infections
A64	Unspecified sexually transmitted disease	Sexually transmitted infections (excluding HIV and hepatitis)	Infections
A65	Nonvenereal syphilis	Parasitic, other specified and unspecified infections	Infections
A660	Initial lesions of yaws	Parasitic, other specified and unspecified infections	Infections
A661	Multiple papillomata and wet crab yaws	Parasitic, other specified and unspecified infections	Infections
A662	Other early skin lesions of yaws	Parasitic, other specified and unspecified infections	Infections
A663	Hyperkeratosis of yaws	Parasitic, other specified and unspecified infections	Infections
A664	Gummata and ulcers of yaws	Parasitic, other specified and unspecified infections	Infections
A665	Gangosa	Parasitic, other specified and unspecified infections	Infections
A666	Bone and joint lesions of yaws	Parasitic, other specified and unspecified infections	Infections
A667	Other manifestations of yaws	Parasitic, other specified and unspecified infections	Infections
A668	Latent yaws	Parasitic, other specified and unspecified infections	Infections
A669	Yaws, unspecified	Parasitic, other specified and unspecified infections	Infections
A670	Primary lesions of pinta	Parasitic, other specified and unspecified infections	Infections
A671	Intermediate lesions of pinta	Parasitic, other specified and unspecified infections	Infections
A672	Late lesions of pinta	Parasitic, other specified and unspecified infections	Infections
A673	Mixed lesions of pinta	Parasitic, other specified and unspecified infections	Infections
A679	Pinta, unspecified	Parasitic, other specified and unspecified infections	Infections
A680	Louse-borne relapsing fever	Parasitic, other specified and unspecified infections	Infections
A681	Tick-borne relapsing fever	Parasitic, other specified and unspecified infections	Infections
A689	Relapsing fever, unspecified	Parasitic, other specified and unspecified infections	Infections
A690	Necrotizing ulcerative stomatitis	Diseases of mouth; excluding dental	Gastrointestinal diseases
A691	Other Vincent's infections	Parasitic, other specified and unspecified infections	Infections
A6920	Lyme disease, unspecified	Parasitic, other specified and unspecified infections	Infections
A6921	Meningitis due to Lyme disease	Meningitis	Nervous system diseases
A6922	Other neurologic disorders in Lyme disease	Parasitic, other specified and unspecified infections	Infections
A6923	Arthritis due to Lyme disease	Infective arthritis	Musculoskeletal diseases
A6929	Other conditions associated with Lyme disease	Parasitic, other specified and unspecified infections	Infections
A698	Other specified spirochetal infections	Parasitic, other specified and unspecified infections	Infections
A699	Spirochetal infection, unspecified	Parasitic, other specified and unspecified infections	Infections
A70	Chlamydia psittaci infections	Bacterial infections	Infections
A710	Initial stage of trachoma	Other specified eye disorders	Other
A711	Active stage of trachoma	Other specified eye disorders	Other
A719	Trachoma, unspecified	Other specified eye disorders	Other
A740	Chlamydial conjunctivitis	Cornea and external disease	Other
A7481	Chlamydial peritonitis	Peritonitis and intra-abdominal abscess	Gastrointestinal diseases
A7489	Other chlamydial diseases	Bacterial infections	Infections
A749	Chlamydial infection, unspecified	Bacterial infections	Infections
A750	Epidemic louse-borne typhus fever due to Rickettsia prowazekii	Parasitic, other specified and unspecified infections	Infections
A751	Recrudescent typhus [Brill's disease]	Parasitic, other specified and unspecified infections	Infections
A752	Typhus fever due to Rickettsia typhi	Parasitic, other specified and unspecified infections	Infections
A753	Typhus fever due to Rickettsia tsutsugamushi	Parasitic, other specified and unspecified infections	Infections
A759	Typhus fever, unspecified	Parasitic, other specified and unspecified infections	Infections
A770	Spotted fever due to Rickettsia rickettsii	Parasitic, other specified and unspecified infections	Infections
A771	Spotted fever due to Rickettsia conorii	Parasitic, other specified and unspecified infections	Infections
A772	Spotted fever due to Rickettsia siberica	Parasitic, other specified and unspecified infections	Infections
A773	Spotted fever due to Rickettsia australis	Parasitic, other specified and unspecified infections	Infections
A7740	Ehrlichiosis, unspecified	Parasitic, other specified and unspecified infections	Infections
A7741	Ehrlichiosis chafeensis [E. chafeensis]	Parasitic, other specified and unspecified infections	Infections
A7749	Other ehrlichiosis	Parasitic, other specified and unspecified infections	Infections
A778	Other spotted fevers	Parasitic, other specified and unspecified infections	Infections
A779	Spotted fever, unspecified	Parasitic, other specified and unspecified infections	Infections
A78	Q fever	Bacterial infections	Infections
A790	Trench fever	Parasitic, other specified and unspecified infections	Infections
A791	Rickettsialpox due to Rickettsia akari	Parasitic, other specified and unspecified infections	Infections
A7981	Rickettsiosis due to Ehrlichia sennetsu	Parasitic, other specified and unspecified infections	Infections
A7989	Other specified rickettsioses	Parasitic, other specified and unspecified infections	Infections
A799	Rickettsiosis, unspecified	Parasitic, other specified and unspecified infections	Infections
A800	Acute paralytic poliomyelitis, vaccine-associated	Other specified CNS infection and poliomyelitis	Nervous system diseases
A801	Acute paralytic poliomyelitis, wild virus, imported	Other specified CNS infection and poliomyelitis	Nervous system diseases
A802	Acute paralytic poliomyelitis, wild virus, indigenous	Other specified CNS infection and poliomyelitis	Nervous system diseases
A8030	Acute paralytic poliomyelitis, unspecified	Other specified CNS infection and poliomyelitis	Nervous system diseases
A8039	Other acute paralytic poliomyelitis	Other specified CNS infection and poliomyelitis	Nervous system diseases
A804	Acute nonparalytic poliomyelitis	Other specified CNS infection and poliomyelitis	Nervous system diseases
A809	Acute poliomyelitis, unspecified	Other specified CNS infection and poliomyelitis	Nervous system diseases
A8100	Creutzfeldt-Jakob disease, unspecified	Other specified CNS infection and poliomyelitis	Nervous system diseases
A8101	Variant Creutzfeldt-Jakob disease	Other specified CNS infection and poliomyelitis	Nervous system diseases
A8109	Other Creutzfeldt-Jakob disease	Other specified CNS infection and poliomyelitis	Nervous system diseases
A811	Subacute sclerosing panencephalitis	Encephalitis	Nervous system diseases
A812	Progressive multifocal leukoencephalopathy	Other specified CNS infection and poliomyelitis	Nervous system diseases
A8181	Kuru	Other specified CNS infection and poliomyelitis	Nervous system diseases
A8182	Gerstmann-Straussler-Scheinker syndrome	Other specified CNS infection and poliomyelitis	Nervous system diseases
A8183	Fatal familial insomnia	Other specified CNS infection and poliomyelitis	Nervous system diseases
A8189	Other atypical virus infections of central nervous system	Other specified CNS infection and poliomyelitis	Nervous system diseases
A819	Atypical virus infection of central nervous system, unspecified	Other specified CNS infection and poliomyelitis	Nervous system diseases
A820	Sylvatic rabies	Other specified CNS infection and poliomyelitis	Nervous system diseases
A821	Urban rabies	Other specified CNS infection and poliomyelitis	Nervous system diseases
A829	Rabies, unspecified	Other specified CNS infection and poliomyelitis	Nervous system diseases
A830	Japanese encephalitis	Encephalitis	Nervous system diseases
A831	Western equine encephalitis	Encephalitis	Nervous system diseases
A832	Eastern equine encephalitis	Encephalitis	Nervous system diseases
A833	St Louis encephalitis	Encephalitis	Nervous system diseases
A834	Australian encephalitis	Encephalitis	Nervous system diseases
A835	California encephalitis	Encephalitis	Nervous system diseases
A836	Rocio virus disease	Encephalitis	Nervous system diseases
A838	Other mosquito-borne viral encephalitis	Encephalitis	Nervous system diseases
A839	Mosquito-borne viral encephalitis, unspecified	Encephalitis	Nervous system diseases
A840	Far Eastern tick-borne encephalitis [Russian spring-summer encephalitis]	Encephalitis	Nervous system diseases
A841	Central European tick-borne encephalitis	Encephalitis	Nervous system diseases
A848	Other tick-borne viral encephalitis	Encephalitis	Nervous system diseases
A8481	Powassan virus disease	Encephalitis	Nervous system diseases
A8489	Other tick-borne viral encephalitis	Encephalitis	Nervous system diseases
A849	Tick-borne viral encephalitis, unspecified	Encephalitis	Nervous system diseases
A850	Enteroviral encephalitis	Encephalitis	Nervous system diseases
A851	Adenoviral encephalitis	Encephalitis	Nervous system diseases
A852	Arthropod-borne viral encephalitis, unspecified	Encephalitis	Nervous system diseases
A858	Other specified viral encephalitis	Encephalitis	Nervous system diseases
A86	Unspecified viral encephalitis	Encephalitis	Nervous system diseases
A870	Enteroviral meningitis	Meningitis	Nervous system diseases
A871	Adenoviral meningitis	Meningitis	Nervous system diseases
A872	Lymphocytic choriomeningitis	Meningitis	Nervous system diseases
A878	Other viral meningitis	Meningitis	Nervous system diseases
A879	Viral meningitis, unspecified	Meningitis	Nervous system diseases
A880	Enteroviral exanthematous fever [Boston exanthem]	Other specified CNS infection and poliomyelitis	Nervous system diseases
A881	Epidemic vertigo	Other specified CNS infection and poliomyelitis	Nervous system diseases
A888	Other specified viral infections of central nervous system	Other specified CNS infection and poliomyelitis	Nervous system diseases
A89	Unspecified viral infection of central nervous system	Other specified CNS infection and poliomyelitis	Nervous system diseases
A90	Dengue fever [classical dengue]	Viral infection	Infections
A91	Dengue hemorrhagic fever	Viral infection	Infections
A920	Chikungunya virus disease	Viral infection	Infections
A921	O'nyong-nyong fever	Viral infection	Infections
A922	Venezuelan equine fever	Encephalitis	Nervous system diseases
A9230	West Nile virus infection, unspecified	Viral infection	Infections
A9231	West Nile virus infection with encephalitis	Viral infection	Infections
A9232	West Nile virus infection with other neurologic manifestation	Viral infection	Infections
A9239	West Nile virus infection with other complications	Viral infection	Infections
A924	Rift Valley fever	Viral infection	Infections
A925	Zika virus disease	Viral infection	Infections
A928	Other specified mosquito-borne viral fevers	Viral infection	Infections
A929	Mosquito-borne viral fever, unspecified	Viral infection	Infections
A930	Oropouche virus disease	Viral infection	Infections
A931	Sandfly fever	Viral infection	Infections
A932	Colorado tick fever	Viral infection	Infections
A938	Other specified arthropod-borne viral fevers	Viral infection	Infections
A94	Unspecified arthropod-borne viral fever	Viral infection	Infections
A950	Sylvatic yellow fever	Viral infection	Infections
A951	Urban yellow fever	Viral infection	Infections
A959	Yellow fever, unspecified	Viral infection	Infections
A960	Junin hemorrhagic fever	Viral infection	Infections
A961	Machupo hemorrhagic fever	Viral infection	Infections
A962	Lassa fever	Viral infection	Infections
A968	Other arenaviral hemorrhagic fevers	Viral infection	Infections
A969	Arenaviral hemorrhagic fever, unspecified	Viral infection	Infections
A980	Crimean-Congo hemorrhagic fever	Viral infection	Infections
A981	Omsk hemorrhagic fever	Viral infection	Infections
A982	Kyasanur Forest disease	Viral infection	Infections
A983	Marburg virus disease	Viral infection	Infections
A984	Ebola virus disease	Viral infection	Infections
A985	Hemorrhagic fever with renal syndrome	Viral infection	Infections
A988	Other specified viral hemorrhagic fevers	Viral infection	Infections
A99	Unspecified viral hemorrhagic fever	Viral infection	Infections
B000	Eczema herpeticum	Other specified and unspecified skin disorders	Other
B001	Herpesviral vesicular dermatitis	Other specified and unspecified skin disorders	Other
B002	Herpesviral gingivostomatitis and pharyngotonsillitis	Diseases of mouth; excluding dental	Gastrointestinal diseases
B003	Herpesviral meningitis	Meningitis	Nervous system diseases
B004	Herpesviral encephalitis	Encephalitis	Nervous system diseases
B0050	Herpesviral ocular disease, unspecified	Other specified eye disorders	Other
B0051	Herpesviral iridocyclitis	Other specified eye disorders	Other
B0052	Herpesviral keratitis	Cornea and external disease	Other
B0053	Herpesviral conjunctivitis	Cornea and external disease	Other
B0059	Other herpesviral disease of eye	Other specified eye disorders	Other
B007	Disseminated herpesviral disease	Septicemia	Infections
B0081	Herpesviral hepatitis	Hepatitis	Gastrointestinal diseases
B0082	Herpes simplex myelitis	Viral infection	Infections
B0089	Other herpesviral infection	Viral infection	Infections
B009	Herpesviral infection, unspecified	Viral infection	Infections
B010	Varicella meningitis	Meningitis	Nervous system diseases
B0111	Varicella encephalitis and encephalomyelitis	Encephalitis	Nervous system diseases
B0112	Varicella myelitis	Viral infection	Infections
B012	Varicella pneumonia	Pneumonia (except that caused by tuberculosis)	Respiratory diseases
B0181	Varicella keratitis	Cornea and external disease	Other
B0189	Other varicella complications	Viral infection	Infections
B019	Varicella without complication	Viral infection	Infections
B020	Zoster encephalitis	Encephalitis	Nervous system diseases
B021	Zoster meningitis	Meningitis	Nervous system diseases
B0221	Postherpetic geniculate ganglionitis	Nerve and nerve root disorders	Nervous system diseases
B0222	Postherpetic trigeminal neuralgia	Nerve and nerve root disorders	Nervous system diseases
B0223	Postherpetic polyneuropathy	Polyneuropathies	Nervous system diseases
B0224	Postherpetic myelitis	Viral infection	Infections
B0229	Other postherpetic nervous system involvement	Viral infection	Infections
B0230	Zoster ocular disease, unspecified	Other specified eye disorders	Other
B0231	Zoster conjunctivitis	Cornea and external disease	Other
B0232	Zoster iridocyclitis	Other specified eye disorders	Other
B0233	Zoster keratitis	Cornea and external disease	Other
B0234	Zoster scleritis	Cornea and external disease	Other
B0239	Other herpes zoster eye disease	Other specified eye disorders	Other
B027	Disseminated zoster	Viral infection	Infections
B028	Zoster with other complications	Viral infection	Infections
B029	Zoster without complications	Viral infection	Infections
B03	Smallpox	Viral infection	Infections
B04	Monkeypox	Viral infection	Infections
B050	Measles complicated by encephalitis	Encephalitis	Nervous system diseases
B051	Measles complicated by meningitis	Meningitis	Nervous system diseases
B052	Measles complicated by pneumonia	Pneumonia (except that caused by tuberculosis)	Respiratory diseases
B053	Measles complicated by otitis media	Otitis media	Other
B054	Measles with intestinal complications	Viral infection	Infections
B0581	Measles keratitis and keratoconjunctivitis	Cornea and external disease	Other
B0589	Other measles complications	Viral infection	Infections
B059	Measles without complication	Viral infection	Infections
B0600	Rubella with neurological complication, unspecified	Viral infection	Infections
B0601	Rubella encephalitis	Encephalitis	Nervous system diseases
B0602	Rubella meningitis	Meningitis	Nervous system diseases
B0609	Other neurological complications of rubella	Viral infection	Infections
B0681	Rubella pneumonia	Pneumonia (except that caused by tuberculosis)	Respiratory diseases
B0682	Rubella arthritis	Infective arthritis	Musculoskeletal diseases
B0689	Other rubella complications	Viral infection	Infections
B069	Rubella without complication	Viral infection	Infections
B070	Plantar wart	Viral infection	Infections
B078	Other viral warts	Viral infection	Infections
B079	Viral wart, unspecified	Viral infection	Infections
B08010	Cowpox	Viral infection	Infections
B08011	Vaccinia not from vaccine	Viral infection	Infections
B0802	Orf virus disease	Viral infection	Infections
B0803	Pseudocowpox [milker's node]	Viral infection	Infections
B0804	Paravaccinia, unspecified	Viral infection	Infections
B0809	Other orthopoxvirus infections	Viral infection	Infections
B081	Molluscum contagiosum	Viral infection	Infections
B0820	Exanthema subitum [sixth disease], unspecified	Viral infection	Infections
B0821	Exanthema subitum [sixth disease] due to human herpesvirus 6	Viral infection	Infections
B0822	Exanthema subitum [sixth disease] due to human herpesvirus 7	Viral infection	Infections
B083	Erythema infectiosum [fifth disease]	Viral infection	Infections
B084	Enteroviral vesicular stomatitis with exanthem	Diseases of mouth; excluding dental	Gastrointestinal diseases
B085	Enteroviral vesicular pharyngitis	Other specified upper respiratory infections	Respiratory diseases
B0860	Parapoxvirus infection, unspecified	Viral infection	Infections
B0861	Bovine stomatitis	Diseases of mouth; excluding dental	Gastrointestinal diseases
B0862	Sealpox	Viral infection	Infections
B0869	Other parapoxvirus infections	Viral infection	Infections
B0870	Yatapoxvirus infection, unspecified	Viral infection	Infections
B0871	Tanapox virus disease	Viral infection	Infections
B0872	Yaba pox virus disease	Viral infection	Infections
B0879	Other yatapoxvirus infections	Viral infection	Infections
B088	Other specified viral infections characterized by skin and mucous membrane lesions	Viral infection	Infections
B09	Unspecified viral infection characterized by skin and mucous membrane lesions	Viral infection	Infections
B1001	Human herpesvirus 6 encephalitis	Encephalitis	Nervous system diseases
B1009	Other human herpesvirus encephalitis	Encephalitis	Nervous system diseases
B1081	Human herpesvirus 6 infection	Viral infection	Infections
B1082	Human herpesvirus 7 infection	Viral infection	Infections
B1089	Other human herpesvirus infection	Viral infection	Infections
B150	Hepatitis A with hepatic coma	Hepatitis	Gastrointestinal diseases
B159	Hepatitis A without hepatic coma	Hepatitis	Gastrointestinal diseases
B160	Acute hepatitis B with delta-agent with hepatic coma	Hepatitis	Gastrointestinal diseases
B161	Acute hepatitis B with delta-agent without hepatic coma	Hepatitis	Gastrointestinal diseases
B162	Acute hepatitis B without delta-agent with hepatic coma	Hepatitis	Gastrointestinal diseases
B169	Acute hepatitis B without delta-agent and without hepatic coma	Hepatitis	Gastrointestinal diseases
B170	Acute delta-(super) infection of hepatitis B carrier	Hepatitis	Gastrointestinal diseases
B1710	Acute hepatitis C without hepatic coma	Hepatitis	Gastrointestinal diseases
B1711	Acute hepatitis C with hepatic coma	Hepatitis	Gastrointestinal diseases
B172	Acute hepatitis E	Hepatitis	Gastrointestinal diseases
B178	Other specified acute viral hepatitis	Hepatitis	Gastrointestinal diseases
B179	Acute viral hepatitis, unspecified	Hepatitis	Gastrointestinal diseases
B180	Chronic viral hepatitis B with delta-agent	Hepatitis	Gastrointestinal diseases
B181	Chronic viral hepatitis B without delta-agent	Hepatitis	Gastrointestinal diseases
B182	Chronic viral hepatitis C	Hepatitis	Gastrointestinal diseases
B188	Other chronic viral hepatitis	Hepatitis	Gastrointestinal diseases
B189	Chronic viral hepatitis, unspecified	Hepatitis	Gastrointestinal diseases
B190	Unspecified viral hepatitis with hepatic coma	Hepatitis	Gastrointestinal diseases
B1910	Unspecified viral hepatitis B without hepatic coma	Hepatitis	Gastrointestinal diseases
B1911	Unspecified viral hepatitis B with hepatic coma	Hepatitis	Gastrointestinal diseases
B1920	Unspecified viral hepatitis C without hepatic coma	Hepatitis	Gastrointestinal diseases
B1921	Unspecified viral hepatitis C with hepatic coma	Hepatitis	Gastrointestinal diseases
B199	Unspecified viral hepatitis without hepatic coma	Hepatitis	Gastrointestinal diseases
B20	Human immunodeficiency virus [HIV] disease	HIV infection	Infections
B250	Cytomegaloviral pneumonitis	Pneumonia (except that caused by tuberculosis)	Respiratory diseases
B251	Cytomegaloviral hepatitis	Hepatitis	Gastrointestinal diseases
B252	Cytomegaloviral pancreatitis	Pancreatic disorders (excluding diabetes)	Gastrointestinal diseases
B258	Other cytomegaloviral diseases	Viral infection	Infections
B259	Cytomegaloviral disease, unspecified	Viral infection	Infections
B260	Mumps orchitis	Inflammatory conditions of male genital organs	Genitourinary diseases
B261	Mumps meningitis	Meningitis	Nervous system diseases
B262	Mumps encephalitis	Encephalitis	Nervous system diseases
B263	Mumps pancreatitis	Pancreatic disorders (excluding diabetes)	Gastrointestinal diseases
B2681	Mumps hepatitis	Hepatitis	Gastrointestinal diseases
B2682	Mumps myocarditis	Myocarditis and cardiomyopathy	Cardiovascular diseases
B2683	Mumps nephritis	Nephritis; nephrosis; renal sclerosis	Genitourinary diseases
B2684	Mumps polyneuropathy	Polyneuropathies	Nervous system diseases
B2685	Mumps arthritis	Infective arthritis	Musculoskeletal diseases
B2689	Other mumps complications	Viral infection	Infections
B269	Mumps without complication	Viral infection	Infections
B2700	Gammaherpesviral mononucleosis without complication	Viral infection	Infections
B2701	Gammaherpesviral mononucleosis with polyneuropathy	Viral infection	Infections
B2702	Gammaherpesviral mononucleosis with meningitis	Viral infection	Infections
B2709	Gammaherpesviral mononucleosis with other complications	Viral infection	Infections
B2710	Cytomegaloviral mononucleosis without complications	Viral infection	Infections
B2711	Cytomegaloviral mononucleosis with polyneuropathy	Viral infection	Infections
B2712	Cytomegaloviral mononucleosis with meningitis	Viral infection	Infections
B2719	Cytomegaloviral mononucleosis with other complication	Viral infection	Infections
B2780	Other infectious mononucleosis without complication	Viral infection	Infections
B2781	Other infectious mononucleosis with polyneuropathy	Viral infection	Infections
B2782	Other infectious mononucleosis with meningitis	Viral infection	Infections
B2789	Other infectious mononucleosis with other complication	Viral infection	Infections
B2790	Infectious mononucleosis, unspecified without complication	Viral infection	Infections
B2791	Infectious mononucleosis, unspecified with polyneuropathy	Viral infection	Infections
B2792	Infectious mononucleosis, unspecified with meningitis	Viral infection	Infections
B2799	Infectious mononucleosis, unspecified with other complication	Viral infection	Infections
B300	Keratoconjunctivitis due to adenovirus	Cornea and external disease	Other
B301	Conjunctivitis due to adenovirus	Cornea and external disease	Other
B302	Viral pharyngoconjunctivitis	Cornea and external disease	Other
B303	Acute epidemic hemorrhagic conjunctivitis (enteroviral)	Cornea and external disease	Other
B308	Other viral conjunctivitis	Cornea and external disease	Other
B309	Viral conjunctivitis, unspecified	Cornea and external disease	Other
B330	Epidemic myalgia	Viral infection	Infections
B331	Ross River disease	Viral infection	Infections
B3320	Viral carditis, unspecified	Myocarditis and cardiomyopathy	Cardiovascular diseases
B3321	Viral endocarditis	Endocarditis and endocardial disease	Cardiovascular diseases
B3322	Viral myocarditis	Myocarditis and cardiomyopathy	Cardiovascular diseases
B3323	Viral pericarditis	Pericarditis and pericardial disease	Cardiovascular diseases
B3324	Viral cardiomyopathy	Myocarditis and cardiomyopathy	Cardiovascular diseases
B333	Retrovirus infections, not elsewhere classified	Viral infection	Infections
B334	Hantavirus (cardio)-pulmonary syndrome [HPS] [HCPS]	Viral infection	Infections
B338	Other specified viral diseases	Viral infection	Infections
B340	Adenovirus infection, unspecified	Viral infection	Infections
B341	Enterovirus infection, unspecified	Viral infection	Infections
B342	Coronavirus infection, unspecified	Viral infection	Infections
B343	Parvovirus infection, unspecified	Viral infection	Infections
B344	Papovavirus infection, unspecified	Viral infection	Infections
B348	Other viral infections of unspecified site	Viral infection	Infections
B349	Viral infection, unspecified	Viral infection	Infections
B350	Tinea barbae and tinea capitis	Fungal infections	Infections
B351	Tinea unguium	Fungal infections	Infections
B352	Tinea manuum	Fungal infections	Infections
B353	Tinea pedis	Fungal infections	Infections
B354	Tinea corporis	Fungal infections	Infections
B355	Tinea imbricata	Fungal infections	Infections
B356	Tinea cruris	Fungal infections	Infections
B358	Other dermatophytoses	Fungal infections	Infections
B359	Dermatophytosis, unspecified	Fungal infections	Infections
B360	Pityriasis versicolor	Fungal infections	Infections
B361	Tinea nigra	Fungal infections	Infections
B362	White piedra	Fungal infections	Infections
B363	Black piedra	Fungal infections	Infections
B368	Other specified superficial mycoses	Fungal infections	Infections
B369	Superficial mycosis, unspecified	Fungal infections	Infections
B370	Candidal stomatitis	Diseases of mouth; excluding dental	Gastrointestinal diseases
B371	Pulmonary candidiasis	Pneumonia (except that caused by tuberculosis)	Respiratory diseases
B372	Candidiasis of skin and nail	Other specified and unspecified skin disorders	Other
B373	Candidiasis of vulva and vagina	Inflammatory diseases of female pelvic organs	Genitourinary diseases
B3741	Candidal cystitis and urethritis	Urinary tract infections	Genitourinary diseases
B3742	Candidal balanitis	Inflammatory conditions of male genital organs	Genitourinary diseases
B3749	Other urogenital candidiasis	Urinary tract infections	Genitourinary diseases
B375	Candidal meningitis	Meningitis	Nervous system diseases
B376	Candidal endocarditis	Endocarditis and endocardial disease	Cardiovascular diseases
B377	Candidal sepsis	Septicemia	Infections
B3781	Candidal esophagitis	Esophageal disorders	Gastrointestinal diseases
B3782	Candidal enteritis	Intestinal infection	Gastrointestinal diseases
B3783	Candidal cheilitis	Diseases of mouth; excluding dental	Gastrointestinal diseases
B3784	Candidal otitis externa	Other specified and unspecified disorders of the ear	Other
B3789	Other sites of candidiasis	Fungal infections	Infections
B379	Candidiasis, unspecified	Fungal infections	Infections
B380	Acute pulmonary coccidioidomycosis	Pneumonia (except that caused by tuberculosis)	Respiratory diseases
B381	Chronic pulmonary coccidioidomycosis	Pneumonia (except that caused by tuberculosis)	Respiratory diseases
B382	Pulmonary coccidioidomycosis, unspecified	Pneumonia (except that caused by tuberculosis)	Respiratory diseases
B383	Cutaneous coccidioidomycosis	Other specified and unspecified skin disorders	Other
B384	Coccidioidomycosis meningitis	Meningitis	Nervous system diseases
B387	Disseminated coccidioidomycosis	Fungal infections	Infections
B3881	Prostatic coccidioidomycosis	Inflammatory conditions of male genital organs	Genitourinary diseases
B3889	Other forms of coccidioidomycosis	Fungal infections	Infections
B389	Coccidioidomycosis, unspecified	Fungal infections	Infections
B390	Acute pulmonary histoplasmosis capsulati	Pneumonia (except that caused by tuberculosis)	Respiratory diseases
B391	Chronic pulmonary histoplasmosis capsulati	Pneumonia (except that caused by tuberculosis)	Respiratory diseases
B392	Pulmonary histoplasmosis capsulati, unspecified	Pneumonia (except that caused by tuberculosis)	Respiratory diseases
B393	Disseminated histoplasmosis capsulati	Fungal infections	Infections
B394	Histoplasmosis capsulati, unspecified	Fungal infections	Infections
B395	Histoplasmosis duboisii	Fungal infections	Infections
B399	Histoplasmosis, unspecified	Fungal infections	Infections
B400	Acute pulmonary blastomycosis	Other specified and unspecified lower respiratory disease	Respiratory diseases
B401	Chronic pulmonary blastomycosis	Other specified and unspecified lower respiratory disease	Respiratory diseases
B402	Pulmonary blastomycosis, unspecified	Other specified and unspecified lower respiratory disease	Respiratory diseases
B403	Cutaneous blastomycosis	Other specified and unspecified skin disorders	Other
B407	Disseminated blastomycosis	Fungal infections	Infections
B4081	Blastomycotic meningoencephalitis	Encephalitis	Nervous system diseases
B4089	Other forms of blastomycosis	Fungal infections	Infections
B409	Blastomycosis, unspecified	Fungal infections	Infections
B410	Pulmonary paracoccidioidomycosis	Other specified and unspecified lower respiratory disease	Respiratory diseases
B417	Disseminated paracoccidioidomycosis	Fungal infections	Infections
B418	Other forms of paracoccidioidomycosis	Fungal infections	Infections
B419	Paracoccidioidomycosis, unspecified	Fungal infections	Infections
B420	Pulmonary sporotrichosis	Other specified and unspecified lower respiratory disease	Respiratory diseases
B421	Lymphocutaneous sporotrichosis	Other specified and unspecified skin disorders	Other
B427	Disseminated sporotrichosis	Fungal infections	Infections
B4281	Cerebral sporotrichosis	Meningitis	Nervous system diseases
B4282	Sporotrichosis arthritis	Infective arthritis	Musculoskeletal diseases
B4289	Other forms of sporotrichosis	Fungal infections	Infections
B429	Sporotrichosis, unspecified	Fungal infections	Infections
B430	Cutaneous chromomycosis	Other specified and unspecified skin disorders	Other
B431	Pheomycotic brain abscess	CNS abscess	Nervous system diseases
B432	Subcutaneous pheomycotic abscess and cyst	Other specified and unspecified skin disorders	Other
B438	Other forms of chromomycosis	Fungal infections	Infections
B439	Chromomycosis, unspecified	Fungal infections	Infections
B440	Invasive pulmonary aspergillosis	Other specified and unspecified lower respiratory disease	Respiratory diseases
B441	Other pulmonary aspergillosis	Other specified and unspecified lower respiratory disease	Respiratory diseases
B442	Tonsillar aspergillosis	Fungal infections	Infections
B447	Disseminated aspergillosis	Fungal infections	Infections
B4481	Allergic bronchopulmonary aspergillosis	Fungal infections	Infections
B4489	Other forms of aspergillosis	Fungal infections	Infections
B449	Aspergillosis, unspecified	Fungal infections	Infections
B450	Pulmonary cryptococcosis	Other specified and unspecified lower respiratory disease	Respiratory diseases
B451	Cerebral cryptococcosis	Meningitis	Nervous system diseases
B452	Cutaneous cryptococcosis	Other specified and unspecified skin disorders	Other
B453	Osseous cryptococcosis	Fungal infections	Infections
B457	Disseminated cryptococcosis	Fungal infections	Infections
B458	Other forms of cryptococcosis	Fungal infections	Infections
B459	Cryptococcosis, unspecified	Fungal infections	Infections
B460	Pulmonary mucormycosis	Other specified and unspecified lower respiratory disease	Respiratory diseases
B461	Rhinocerebral mucormycosis	Fungal infections	Infections
B462	Gastrointestinal mucormycosis	Fungal infections	Infections
B463	Cutaneous mucormycosis	Other specified and unspecified skin disorders	Other
B464	Disseminated mucormycosis	Fungal infections	Infections
B465	Mucormycosis, unspecified	Fungal infections	Infections
B468	Other zygomycoses	Fungal infections	Infections
B469	Zygomycosis, unspecified	Fungal infections	Infections
B470	Eumycetoma	Fungal infections	Infections
B471	Actinomycetoma	Fungal infections	Infections
B479	Mycetoma, unspecified	Fungal infections	Infections
B480	Lobomycosis	Fungal infections	Infections
B481	Rhinosporidiosis	Fungal infections	Infections
B482	Allescheriasis	Fungal infections	Infections
B483	Geotrichosis	Fungal infections	Infections
B484	Penicillosis	Fungal infections	Infections
B488	Other specified mycoses	Fungal infections	Infections
B49	Unspecified mycosis	Fungal infections	Infections
B500	Plasmodium falciparum malaria with cerebral complications	Parasitic, other specified and unspecified infections	Infections
B508	Other severe and complicated Plasmodium falciparum malaria	Parasitic, other specified and unspecified infections	Infections
B509	Plasmodium falciparum malaria, unspecified	Parasitic, other specified and unspecified infections	Infections
B510	Plasmodium vivax malaria with rupture of spleen	Parasitic, other specified and unspecified infections	Infections
B518	Plasmodium vivax malaria with other complications	Parasitic, other specified and unspecified infections	Infections
B519	Plasmodium vivax malaria without complication	Parasitic, other specified and unspecified infections	Infections
B520	Plasmodium malariae malaria with nephropathy	Parasitic, other specified and unspecified infections	Infections
B528	Plasmodium malariae malaria with other complications	Parasitic, other specified and unspecified infections	Infections
B529	Plasmodium malariae malaria without complication	Parasitic, other specified and unspecified infections	Infections
B530	Plasmodium ovale malaria	Parasitic, other specified and unspecified infections	Infections
B531	Malaria due to simian plasmodia	Parasitic, other specified and unspecified infections	Infections
B538	Other malaria, not elsewhere classified	Parasitic, other specified and unspecified infections	Infections
B54	Unspecified malaria	Parasitic, other specified and unspecified infections	Infections
B550	Visceral leishmaniasis	Parasitic, other specified and unspecified infections	Infections
B551	Cutaneous leishmaniasis	Parasitic, other specified and unspecified infections	Infections
B552	Mucocutaneous leishmaniasis	Parasitic, other specified and unspecified infections	Infections
B559	Leishmaniasis, unspecified	Parasitic, other specified and unspecified infections	Infections
B560	Gambiense trypanosomiasis	Parasitic, other specified and unspecified infections	Infections
B561	Rhodesiense trypanosomiasis	Parasitic, other specified and unspecified infections	Infections
B569	African trypanosomiasis, unspecified	Parasitic, other specified and unspecified infections	Infections
B570	Acute Chagas' disease with heart involvement	Parasitic, other specified and unspecified infections	Infections
B571	Acute Chagas' disease without heart involvement	Parasitic, other specified and unspecified infections	Infections
B572	Chagas' disease (chronic) with heart involvement	Parasitic, other specified and unspecified infections	Infections
B5730	Chagas' disease with digestive system involvement, unspecified	Parasitic, other specified and unspecified infections	Infections
B5731	Megaesophagus in Chagas' disease	Esophageal disorders	Gastrointestinal diseases
B5732	Megacolon in Chagas' disease	Other specified and unspecified gastrointestinal disorders	Gastrointestinal diseases
B5739	Other digestive system involvement in Chagas' disease	Parasitic, other specified and unspecified infections	Infections
B5740	Chagas' disease with nervous system involvement, unspecified	Parasitic, other specified and unspecified infections	Infections
B5741	Meningitis in Chagas' disease	Meningitis	Nervous system diseases
B5742	Meningoencephalitis in Chagas' disease	Encephalitis	Nervous system diseases
B5749	Other nervous system involvement in Chagas' disease	Parasitic, other specified and unspecified infections	Infections
B575	Chagas' disease (chronic) with other organ involvement	Parasitic, other specified and unspecified infections	Infections
B5800	Toxoplasma oculopathy, unspecified	Other specified eye disorders	Other
B5801	Toxoplasma chorioretinitis	Retinal and vitreous conditions	Other
B5809	Other toxoplasma oculopathy	Other specified eye disorders	Other
B581	Toxoplasma hepatitis	Hepatitis	Gastrointestinal diseases
B582	Toxoplasma meningoencephalitis	Encephalitis	Nervous system diseases
B583	Pulmonary toxoplasmosis	Pneumonia (except that caused by tuberculosis)	Respiratory diseases
B5881	Toxoplasma myocarditis	Myocarditis and cardiomyopathy	Cardiovascular diseases
B5882	Toxoplasma myositis	Muscle disorders	Musculoskeletal diseases
B5883	Toxoplasma tubulo-interstitial nephropathy	Nephritis; nephrosis; renal sclerosis	Genitourinary diseases
B5889	Toxoplasmosis with other organ involvement	Parasitic, other specified and unspecified infections	Infections
B589	Toxoplasmosis, unspecified	Parasitic, other specified and unspecified infections	Infections
B59	Pneumocystosis	Pneumonia (except that caused by tuberculosis)	Respiratory diseases
B600	Babesiosis	Parasitic, other specified and unspecified infections	Infections
B6000	Babesiosis, unspecified	Parasitic, other specified and unspecified infections	Infections
B6001	Babesiosis due to Babesia microti	Parasitic, other specified and unspecified infections	Infections
B6002	Babesiosis due to Babesia duncani	Parasitic, other specified and unspecified infections	Infections
B6003	Babesiosis due to Babesia divergens	Parasitic, other specified and unspecified infections	Infections
B6009	Other babesiosis	Parasitic, other specified and unspecified infections	Infections
B6010	Acanthamebiasis, unspecified	Parasitic, other specified and unspecified infections	Infections
B6011	Meningoencephalitis due to Acanthamoeba (culbertsoni)	Encephalitis	Nervous system diseases
B6012	Conjunctivitis due to Acanthamoeba	Cornea and external disease	Other
B6013	Keratoconjunctivitis due to Acanthamoeba	Unacceptable PDX	Other
B6019	Other acanthamebic disease	Parasitic, other specified and unspecified infections	Infections
B602	Naegleriasis	Parasitic, other specified and unspecified infections	Infections
B608	Other specified protozoal diseases	Parasitic, other specified and unspecified infections	Infections
B64	Unspecified protozoal disease	Parasitic, other specified and unspecified infections	Infections
B650	Schistosomiasis due to Schistosoma haematobium [urinary schistosomiasis]	Parasitic, other specified and unspecified infections	Infections
B651	Schistosomiasis due to Schistosoma mansoni [intestinal schistosomiasis]	Parasitic, other specified and unspecified infections	Infections
B652	Schistosomiasis due to Schistosoma japonicum	Parasitic, other specified and unspecified infections	Infections
B653	Cercarial dermatitis	Other specified inflammatory condition of skin	Other
B658	Other schistosomiasis	Parasitic, other specified and unspecified infections	Infections
B659	Schistosomiasis, unspecified	Parasitic, other specified and unspecified infections	Infections
B660	Opisthorchiasis	Parasitic, other specified and unspecified infections	Infections
B661	Clonorchiasis	Parasitic, other specified and unspecified infections	Infections
B662	Dicroceliasis	Parasitic, other specified and unspecified infections	Infections
B663	Fascioliasis	Parasitic, other specified and unspecified infections	Infections
B664	Paragonimiasis	Parasitic, other specified and unspecified infections	Infections
B665	Fasciolopsiasis	Parasitic, other specified and unspecified infections	Infections
B668	Other specified fluke infections	Parasitic, other specified and unspecified infections	Infections
B669	Fluke infection, unspecified	Parasitic, other specified and unspecified infections	Infections
B670	Echinococcus granulosus infection of liver	Other specified and unspecified liver disease	Gastrointestinal diseases
B671	Echinococcus granulosus infection of lung	Other specified and unspecified lower respiratory disease	Respiratory diseases
B672	Echinococcus granulosus infection of bone	Other specified bone disease and musculoskeletal deformities	Musculoskeletal diseases
B6731	Echinococcus granulosus infection, thyroid gland	Thyroid disorders	Endocrine diseases
B6732	Echinococcus granulosus infection, multiple sites	Parasitic, other specified and unspecified infections	Infections
B6739	Echinococcus granulosus infection, other sites	Parasitic, other specified and unspecified infections	Infections
B674	Echinococcus granulosus infection, unspecified	Parasitic, other specified and unspecified infections	Infections
B675	Echinococcus multilocularis infection of liver	Other specified and unspecified liver disease	Gastrointestinal diseases
B6761	Echinococcus multilocularis infection, multiple sites	Parasitic, other specified and unspecified infections	Infections
B6769	Echinococcus multilocularis infection, other sites	Parasitic, other specified and unspecified infections	Infections
B677	Echinococcus multilocularis infection, unspecified	Parasitic, other specified and unspecified infections	Infections
B678	Echinococcosis, unspecified, of liver	Parasitic, other specified and unspecified infections	Infections
B6790	Echinococcosis, unspecified	Parasitic, other specified and unspecified infections	Infections
B6799	Other echinococcosis	Parasitic, other specified and unspecified infections	Infections
B680	Taenia solium taeniasis	Parasitic, other specified and unspecified infections	Infections
B681	Taenia saginata taeniasis	Parasitic, other specified and unspecified infections	Infections
B689	Taeniasis, unspecified	Parasitic, other specified and unspecified infections	Infections
B690	Cysticercosis of central nervous system	Parasitic, other specified and unspecified infections	Infections
B691	Cysticercosis of eye	Other specified eye disorders	Other
B6981	Myositis in cysticercosis	Muscle disorders	Musculoskeletal diseases
B6989	Cysticercosis of other sites	Parasitic, other specified and unspecified infections	Infections
B699	Cysticercosis, unspecified	Parasitic, other specified and unspecified infections	Infections
B700	Diphyllobothriasis	Parasitic, other specified and unspecified infections	Infections
B701	Sparganosis	Parasitic, other specified and unspecified infections	Infections
B710	Hymenolepiasis	Parasitic, other specified and unspecified infections	Infections
B711	Dipylidiasis	Parasitic, other specified and unspecified infections	Infections
B718	Other specified cestode infections	Parasitic, other specified and unspecified infections	Infections
B719	Cestode infection, unspecified	Parasitic, other specified and unspecified infections	Infections
B72	Dracunculiasis	Parasitic, other specified and unspecified infections	Infections
B7300	Onchocerciasis with eye involvement, unspecified	Parasitic, other specified and unspecified infections	Infections
B7301	Onchocerciasis with endophthalmitis	Parasitic, other specified and unspecified infections	Infections
B7302	Onchocerciasis with glaucoma	Parasitic, other specified and unspecified infections	Infections
B7309	Onchocerciasis with other eye involvement	Parasitic, other specified and unspecified infections	Infections
B731	Onchocerciasis without eye disease	Parasitic, other specified and unspecified infections	Infections
B740	Filariasis due to Wuchereria bancrofti	Parasitic, other specified and unspecified infections	Infections
B741	Filariasis due to Brugia malayi	Parasitic, other specified and unspecified infections	Infections
B742	Filariasis due to Brugia timori	Parasitic, other specified and unspecified infections	Infections
B743	Loiasis	Parasitic, other specified and unspecified infections	Infections
B744	Mansonelliasis	Parasitic, other specified and unspecified infections	Infections
B748	Other filariases	Parasitic, other specified and unspecified infections	Infections
B749	Filariasis, unspecified	Parasitic, other specified and unspecified infections	Infections
B75	Trichinellosis	Parasitic, other specified and unspecified infections	Infections
B760	Ancylostomiasis	Parasitic, other specified and unspecified infections	Infections
B761	Necatoriasis	Parasitic, other specified and unspecified infections	Infections
B768	Other hookworm diseases	Parasitic, other specified and unspecified infections	Infections
B769	Hookworm disease, unspecified	Parasitic, other specified and unspecified infections	Infections
B770	Ascariasis with intestinal complications	Parasitic, other specified and unspecified infections	Infections
B7781	Ascariasis pneumonia	Pneumonia (except that caused by tuberculosis)	Respiratory diseases
B7789	Ascariasis with other complications	Parasitic, other specified and unspecified infections	Infections
B779	Ascariasis, unspecified	Parasitic, other specified and unspecified infections	Infections
B780	Intestinal strongyloidiasis	Parasitic, other specified and unspecified infections	Infections
B781	Cutaneous strongyloidiasis	Other specified and unspecified skin disorders	Other
B787	Disseminated strongyloidiasis	Parasitic, other specified and unspecified infections	Infections
B789	Strongyloidiasis, unspecified	Parasitic, other specified and unspecified infections	Infections
B79	Trichuriasis	Parasitic, other specified and unspecified infections	Infections
B80	Enterobiasis	Parasitic, other specified and unspecified infections	Infections
B810	Anisakiasis	Parasitic, other specified and unspecified infections	Infections
B811	Intestinal capillariasis	Parasitic, other specified and unspecified infections	Infections
B812	Trichostrongyliasis	Parasitic, other specified and unspecified infections	Infections
B813	Intestinal angiostrongyliasis	Parasitic, other specified and unspecified infections	Infections
B814	Mixed intestinal helminthiases	Parasitic, other specified and unspecified infections	Infections
B818	Other specified intestinal helminthiases	Parasitic, other specified and unspecified infections	Infections
B820	Intestinal helminthiasis, unspecified	Parasitic, other specified and unspecified infections	Infections
B829	Intestinal parasitism, unspecified	Parasitic, other specified and unspecified infections	Infections
B830	Visceral larva migrans	Parasitic, other specified and unspecified infections	Infections
B831	Gnathostomiasis	Parasitic, other specified and unspecified infections	Infections
B832	Angiostrongyliasis due to Parastrongylus cantonensis	Parasitic, other specified and unspecified infections	Infections
B833	Syngamiasis	Parasitic, other specified and unspecified infections	Infections
B834	Internal hirudiniasis	Parasitic, other specified and unspecified infections	Infections
B838	Other specified helminthiases	Parasitic, other specified and unspecified infections	Infections
B839	Helminthiasis, unspecified	Parasitic, other specified and unspecified infections	Infections
B850	Pediculosis due to Pediculus humanus capitis	Parasitic, other specified and unspecified infections	Infections
B851	Pediculosis due to Pediculus humanus corporis	Parasitic, other specified and unspecified infections	Infections
B852	Pediculosis, unspecified	Parasitic, other specified and unspecified infections	Infections
B853	Phthiriasis	Parasitic, other specified and unspecified infections	Infections
B854	Mixed pediculosis and phthiriasis	Parasitic, other specified and unspecified infections	Infections
B86	Scabies	Parasitic, other specified and unspecified infections	Infections
B870	Cutaneous myiasis	Parasitic, other specified and unspecified infections	Infections
B871	Wound myiasis	Parasitic, other specified and unspecified infections	Infections
B872	Ocular myiasis	Parasitic, other specified and unspecified infections	Infections
B873	Nasopharyngeal myiasis	Parasitic, other specified and unspecified infections	Infections
B874	Aural myiasis	Parasitic, other specified and unspecified infections	Infections
B8781	Genitourinary myiasis	Parasitic, other specified and unspecified infections	Infections
B8782	Intestinal myiasis	Parasitic, other specified and unspecified infections	Infections
B8789	Myiasis of other sites	Parasitic, other specified and unspecified infections	Infections
B879	Myiasis, unspecified	Parasitic, other specified and unspecified infections	Infections
B880	Other acariasis	Parasitic, other specified and unspecified infections	Infections
B881	Tungiasis [sandflea infestation]	Parasitic, other specified and unspecified infections	Infections
B882	Other arthropod infestations	Parasitic, other specified and unspecified infections	Infections
B883	External hirudiniasis	Parasitic, other specified and unspecified infections	Infections
B888	Other specified infestations	Parasitic, other specified and unspecified infections	Infections
B889	Infestation, unspecified	Parasitic, other specified and unspecified infections	Infections
B89	Unspecified parasitic disease	Parasitic, other specified and unspecified infections	Infections
B900	Sequelae of central nervous system tuberculosis	Sequela of specified infectious disease conditions	Infections
B901	Sequelae of genitourinary tuberculosis	Sequela of specified infectious disease conditions	Infections
B902	Sequelae of tuberculosis of bones and joints	Sequela of specified infectious disease conditions	Infections
B908	Sequelae of tuberculosis of other organs	Sequela of specified infectious disease conditions	Infections
B909	Sequelae of respiratory and unspecified tuberculosis	Sequela of specified infectious disease conditions	Infections
B91	Sequelae of poliomyelitis	Sequela of specified infectious disease conditions	Infections
B92	Sequelae of leprosy	Sequela of specified infectious disease conditions	Infections
B940	Sequelae of trachoma	Sequela of specified infectious disease conditions	Infections
B941	Sequelae of viral encephalitis	Sequela of specified infectious disease conditions	Infections
B942	Sequelae of viral hepatitis	Sequela of specified infectious disease conditions	Infections
B948	Sequelae of other specified infectious and parasitic diseases	Sequela of specified infectious disease conditions	Infections
B949	Sequelae of unspecified infectious and parasitic disease	Sequela of specified infectious disease conditions	Infections
B950	Streptococcus, group A, as the cause of diseases classified elsewhere	Unacceptable PDX	Other
B951	Streptococcus, group B, as the cause of diseases classified elsewhere	Unacceptable PDX	Other
B952	Enterococcus as the cause of diseases classified elsewhere	Unacceptable PDX	Other
B953	Streptococcus pneumoniae as the cause of diseases classified elsewhere	Unacceptable PDX	Other
B954	Other streptococcus as the cause of diseases classified elsewhere	Unacceptable PDX	Other
B955	Unspecified streptococcus as the cause of diseases classified elsewhere	Unacceptable PDX	Other
B9561	Methicillin susceptible Staphylococcus aureus infection as the cause of diseases classified elsewhere	Unacceptable PDX	Other
B9562	Methicillin resistant Staphylococcus aureus infection as the cause of diseases classified elsewhere	Unacceptable PDX	Other
B957	Other staphylococcus as the cause of diseases classified elsewhere	Unacceptable PDX	Other
B958	Unspecified staphylococcus as the cause of diseases classified elsewhere	Unacceptable PDX	Other
B960	Mycoplasma pneumoniae [M. pneumoniae] as the cause of diseases classified elsewhere	Unacceptable PDX	Other
B961	Klebsiella pneumoniae [K. pneumoniae] as the cause of diseases classified elsewhere	Unacceptable PDX	Other
B9620	Unspecified Escherichia coli [E. coli] as the cause of diseases classified elsewhere	Unacceptable PDX	Other
B9621	Shiga toxin-producing Escherichia coli [E. coli] (STEC) O157 as the cause of diseases classified elsewhere	Unacceptable PDX	Other
B9622	Other specified Shiga toxin-producing Escherichia coli [E. coli] (STEC) as the cause of diseases classified elsewhere	Unacceptable PDX	Other
B9623	Unspecified Shiga toxin-producing Escherichia coli [E. coli] (STEC) as the cause of diseases classified elsewhere	Unacceptable PDX	Other
B9629	Other Escherichia coli [E. coli] as the cause of diseases classified elsewhere	Unacceptable PDX	Other
B963	Hemophilus influenzae [H. influenzae] as the cause of diseases classified elsewhere	Unacceptable PDX	Other
B964	Proteus (mirabilis) (morganii) as the cause of diseases classified elsewhere	Unacceptable PDX	Other
B965	Pseudomonas (aeruginosa) (mallei) (pseudomallei) as the cause of diseases classified elsewhere	Unacceptable PDX	Other
B966	Bacteroides fragilis [B. fragilis] as the cause of diseases classified elsewhere	Unacceptable PDX	Other
B967	Clostridium perfringens [C. perfringens] as the cause of diseases classified elsewhere	Unacceptable PDX	Other
B9681	Helicobacter pylori [H. pylori] as the cause of diseases classified elsewhere	Unacceptable PDX	Other
B9682	Vibrio vulnificus as the cause of diseases classified elsewhere	Unacceptable PDX	Other
B9689	Other specified bacterial agents as the cause of diseases classified elsewhere	Unacceptable PDX	Other
B970	Adenovirus as the cause of diseases classified elsewhere	Unacceptable PDX	Other
B9710	Unspecified enterovirus as the cause of diseases classified elsewhere	Unacceptable PDX	Other
B9711	Coxsackievirus as the cause of diseases classified elsewhere	Unacceptable PDX	Other
B9712	Echovirus as the cause of diseases classified elsewhere	Unacceptable PDX	Other
B9719	Other enterovirus as the cause of diseases classified elsewhere	Unacceptable PDX	Other
B9721	SARS-associated coronavirus as the cause of diseases classified elsewhere	Unacceptable PDX	Other
B9729	Other coronavirus as the cause of diseases classified elsewhere	Unacceptable PDX	Other
B9730	Unspecified retrovirus as the cause of diseases classified elsewhere	Unacceptable PDX	Other
B9731	Lentivirus as the cause of diseases classified elsewhere	Unacceptable PDX	Other
B9732	Oncovirus as the cause of diseases classified elsewhere	Unacceptable PDX	Other
B9733	Human T-cell lymphotrophic virus, type I [HTLV-I] as the cause of diseases classified elsewhere	Unacceptable PDX	Other
B9734	Human T-cell lymphotrophic virus, type II [HTLV-II] as the cause of diseases classified elsewhere	Unacceptable PDX	Other
B9735	Human immunodeficiency virus, type 2 [HIV 2] as the cause of diseases classified elsewhere	Unacceptable PDX	Other
B9739	Other retrovirus as the cause of diseases classified elsewhere	Unacceptable PDX	Other
B974	Respiratory syncytial virus as the cause of diseases classified elsewhere	Unacceptable PDX	Other
B975	Reovirus as the cause of diseases classified elsewhere	Unacceptable PDX	Other
B976	Parvovirus as the cause of diseases classified elsewhere	Unacceptable PDX	Other
B977	Papillomavirus as the cause of diseases classified elsewhere	Unacceptable PDX	Other
B9781	Human metapneumovirus as the cause of diseases classified elsewhere	Unacceptable PDX	Other
B9789	Other viral agents as the cause of diseases classified elsewhere	Unacceptable PDX	Other
B998	Other infectious disease	Parasitic, other specified and unspecified infections	Infections
B999	Unspecified infectious disease	Parasitic, other specified and unspecified infections	Infections
C000	Malignant neoplasm of external upper lip	Head and neck cancers - lip and oral cavity	Neoplasms
C001	Malignant neoplasm of external lower lip	Head and neck cancers - lip and oral cavity	Neoplasms
C002	Malignant neoplasm of external lip, unspecified	Head and neck cancers - lip and oral cavity	Neoplasms
C003	Malignant neoplasm of upper lip, inner aspect	Head and neck cancers - lip and oral cavity	Neoplasms
C004	Malignant neoplasm of lower lip, inner aspect	Head and neck cancers - lip and oral cavity	Neoplasms
C005	Malignant neoplasm of lip, unspecified, inner aspect	Head and neck cancers - lip and oral cavity	Neoplasms
C006	Malignant neoplasm of commissure of lip, unspecified	Head and neck cancers - lip and oral cavity	Neoplasms
C008	Malignant neoplasm of overlapping sites of lip	Head and neck cancers - lip and oral cavity	Neoplasms
C009	Malignant neoplasm of lip, unspecified	Head and neck cancers - lip and oral cavity	Neoplasms
C01	Malignant neoplasm of base of tongue	Head and neck cancers - lip and oral cavity	Neoplasms
C020	Malignant neoplasm of dorsal surface of tongue	Head and neck cancers - lip and oral cavity	Neoplasms
C021	Malignant neoplasm of border of tongue	Head and neck cancers - lip and oral cavity	Neoplasms
C022	Malignant neoplasm of ventral surface of tongue	Head and neck cancers - lip and oral cavity	Neoplasms
C023	Malignant neoplasm of anterior two-thirds of tongue, part unspecified	Head and neck cancers - lip and oral cavity	Neoplasms
C024	Malignant neoplasm of lingual tonsil	Head and neck cancers - lip and oral cavity	Neoplasms
C028	Malignant neoplasm of overlapping sites of tongue	Head and neck cancers - lip and oral cavity	Neoplasms
C029	Malignant neoplasm of tongue, unspecified	Head and neck cancers - lip and oral cavity	Neoplasms
C030	Malignant neoplasm of upper gum	Head and neck cancers - lip and oral cavity	Neoplasms
C031	Malignant neoplasm of lower gum	Head and neck cancers - lip and oral cavity	Neoplasms
C039	Malignant neoplasm of gum, unspecified	Head and neck cancers - lip and oral cavity	Neoplasms
C040	Malignant neoplasm of anterior floor of mouth	Head and neck cancers - lip and oral cavity	Neoplasms
C041	Malignant neoplasm of lateral floor of mouth	Head and neck cancers - lip and oral cavity	Neoplasms
C048	Malignant neoplasm of overlapping sites of floor of mouth	Head and neck cancers - lip and oral cavity	Neoplasms
C049	Malignant neoplasm of floor of mouth, unspecified	Head and neck cancers - lip and oral cavity	Neoplasms
C050	Malignant neoplasm of hard palate	Head and neck cancers - lip and oral cavity	Neoplasms
C051	Malignant neoplasm of soft palate	Head and neck cancers - lip and oral cavity	Neoplasms
C052	Malignant neoplasm of uvula	Head and neck cancers - lip and oral cavity	Neoplasms
C058	Malignant neoplasm of overlapping sites of palate	Head and neck cancers - lip and oral cavity	Neoplasms
C059	Malignant neoplasm of palate, unspecified	Head and neck cancers - lip and oral cavity	Neoplasms
C060	Malignant neoplasm of cheek mucosa	Head and neck cancers - lip and oral cavity	Neoplasms
C061	Malignant neoplasm of vestibule of mouth	Head and neck cancers - lip and oral cavity	Neoplasms
C062	Malignant neoplasm of retromolar area	Head and neck cancers - lip and oral cavity	Neoplasms
C0680	Malignant neoplasm of overlapping sites of unspecified parts of mouth	Head and neck cancers - lip and oral cavity	Neoplasms
C0689	Malignant neoplasm of overlapping sites of other parts of mouth	Head and neck cancers - lip and oral cavity	Neoplasms
C069	Malignant neoplasm of mouth, unspecified	Head and neck cancers - lip and oral cavity	Neoplasms
C07	Malignant neoplasm of parotid gland	Head and neck cancers - salivary gland	Neoplasms
C080	Malignant neoplasm of submandibular gland	Head and neck cancers - salivary gland	Neoplasms
C081	Malignant neoplasm of sublingual gland	Head and neck cancers - salivary gland	Neoplasms
C089	Malignant neoplasm of major salivary gland, unspecified	Head and neck cancers - salivary gland	Neoplasms
C090	Malignant neoplasm of tonsillar fossa	Head and neck cancers - tonsils	Neoplasms
C091	Malignant neoplasm of tonsillar pillar (anterior) (posterior)	Head and neck cancers - tonsils	Neoplasms
C098	Malignant neoplasm of overlapping sites of tonsil	Head and neck cancers - tonsils	Neoplasms
C099	Malignant neoplasm of tonsil, unspecified	Head and neck cancers - tonsils	Neoplasms
C100	Malignant neoplasm of vallecula	Head and neck cancers - throat	Neoplasms
C101	Malignant neoplasm of anterior surface of epiglottis	Head and neck cancers - throat	Neoplasms
C102	Malignant neoplasm of lateral wall of oropharynx	Head and neck cancers - throat	Neoplasms
C103	Malignant neoplasm of posterior wall of oropharynx	Head and neck cancers - throat	Neoplasms
C104	Malignant neoplasm of branchial cleft	Head and neck cancers - throat	Neoplasms
C108	Malignant neoplasm of overlapping sites of oropharynx	Head and neck cancers - throat	Neoplasms
C109	Malignant neoplasm of oropharynx, unspecified	Head and neck cancers - throat	Neoplasms
C110	Malignant neoplasm of superior wall of nasopharynx	Head and neck cancers - nasopharyngeal	Neoplasms
C111	Malignant neoplasm of posterior wall of nasopharynx	Head and neck cancers - nasopharyngeal	Neoplasms
C112	Malignant neoplasm of lateral wall of nasopharynx	Head and neck cancers - nasopharyngeal	Neoplasms
C113	Malignant neoplasm of anterior wall of nasopharynx	Head and neck cancers - nasopharyngeal	Neoplasms
C118	Malignant neoplasm of overlapping sites of nasopharynx	Head and neck cancers - nasopharyngeal	Neoplasms
C119	Malignant neoplasm of nasopharynx, unspecified	Head and neck cancers - nasopharyngeal	Neoplasms
C12	Malignant neoplasm of pyriform sinus	Head and neck cancers - hypopharyngeal	Neoplasms
C130	Malignant neoplasm of postcricoid region	Head and neck cancers - hypopharyngeal	Neoplasms
C131	Malignant neoplasm of aryepiglottic fold, hypopharyngeal aspect	Head and neck cancers - hypopharyngeal	Neoplasms
C132	Malignant neoplasm of posterior wall of hypopharynx	Head and neck cancers - hypopharyngeal	Neoplasms
C138	Malignant neoplasm of overlapping sites of hypopharynx	Head and neck cancers - hypopharyngeal	Neoplasms
C139	Malignant neoplasm of hypopharynx, unspecified	Head and neck cancers - hypopharyngeal	Neoplasms
C140	Malignant neoplasm of pharynx, unspecified	Head and neck cancers - pharyngeal	Neoplasms
C142	Malignant neoplasm of Waldeyer's ring	Head and neck cancers - pharyngeal	Neoplasms
C148	Malignant neoplasm of overlapping sites of lip, oral cavity and pharynx	Head and neck cancers - all other types	Neoplasms
C153	Malignant neoplasm of upper third of esophagus	Gastrointestinal cancers - esophagus	Neoplasms
C154	Malignant neoplasm of middle third of esophagus	Gastrointestinal cancers - esophagus	Neoplasms
C155	Malignant neoplasm of lower third of esophagus	Gastrointestinal cancers - esophagus	Neoplasms
C158	Malignant neoplasm of overlapping sites of esophagus	Gastrointestinal cancers - esophagus	Neoplasms
C159	Malignant neoplasm of esophagus, unspecified	Gastrointestinal cancers - esophagus	Neoplasms
C160	Malignant neoplasm of cardia	Gastrointestinal cancers - stomach	Neoplasms
C161	Malignant neoplasm of fundus of stomach	Gastrointestinal cancers - stomach	Neoplasms
C162	Malignant neoplasm of body of stomach	Gastrointestinal cancers - stomach	Neoplasms
C163	Malignant neoplasm of pyloric antrum	Gastrointestinal cancers - stomach	Neoplasms
C164	Malignant neoplasm of pylorus	Gastrointestinal cancers - stomach	Neoplasms
C165	Malignant neoplasm of lesser curvature of stomach, unspecified	Gastrointestinal cancers - stomach	Neoplasms
C166	Malignant neoplasm of greater curvature of stomach, unspecified	Gastrointestinal cancers - stomach	Neoplasms
C168	Malignant neoplasm of overlapping sites of stomach	Gastrointestinal cancers - stomach	Neoplasms
C169	Malignant neoplasm of stomach, unspecified	Gastrointestinal cancers - stomach	Neoplasms
C170	Malignant neoplasm of duodenum	Gastrointestinal cancers - small intestine	Neoplasms
C171	Malignant neoplasm of jejunum	Gastrointestinal cancers - small intestine	Neoplasms
C172	Malignant neoplasm of ileum	Gastrointestinal cancers - small intestine	Neoplasms
C173	Meckel's diverticulum, malignant	Gastrointestinal cancers - small intestine	Neoplasms
C178	Malignant neoplasm of overlapping sites of small intestine	Gastrointestinal cancers - small intestine	Neoplasms
C179	Malignant neoplasm of small intestine, unspecified	Gastrointestinal cancers - small intestine	Neoplasms
C180	Malignant neoplasm of cecum	Gastrointestinal cancers - colorectal	Neoplasms
C181	Malignant neoplasm of appendix	Gastrointestinal cancers - colorectal	Neoplasms
C182	Malignant neoplasm of ascending colon	Gastrointestinal cancers - colorectal	Neoplasms
C183	Malignant neoplasm of hepatic flexure	Gastrointestinal cancers - colorectal	Neoplasms
C184	Malignant neoplasm of transverse colon	Gastrointestinal cancers - colorectal	Neoplasms
C185	Malignant neoplasm of splenic flexure	Gastrointestinal cancers - colorectal	Neoplasms
C186	Malignant neoplasm of descending colon	Gastrointestinal cancers - colorectal	Neoplasms
C187	Malignant neoplasm of sigmoid colon	Gastrointestinal cancers - colorectal	Neoplasms
C188	Malignant neoplasm of overlapping sites of colon	Gastrointestinal cancers - colorectal	Neoplasms
C189	Malignant neoplasm of colon, unspecified	Gastrointestinal cancers - colorectal	Neoplasms
C19	Malignant neoplasm of rectosigmoid junction	Gastrointestinal cancers - colorectal	Neoplasms
C20	Malignant neoplasm of rectum	Gastrointestinal cancers - colorectal	Neoplasms
C210	Malignant neoplasm of anus, unspecified	Gastrointestinal cancers - anus	Neoplasms
C211	Malignant neoplasm of anal canal	Gastrointestinal cancers - anus	Neoplasms
C212	Malignant neoplasm of cloacogenic zone	Gastrointestinal cancers - anus	Neoplasms
C218	Malignant neoplasm of overlapping sites of rectum, anus and anal canal	Gastrointestinal cancers - anus	Neoplasms
C220	Liver cell carcinoma	Gastrointestinal cancers - liver	Neoplasms
C221	Intrahepatic bile duct carcinoma	Gastrointestinal cancers - bile duct	Neoplasms
C222	Hepatoblastoma	Gastrointestinal cancers - liver	Neoplasms
C223	Angiosarcoma of liver	Gastrointestinal cancers - liver	Neoplasms
C224	Other sarcomas of liver	Gastrointestinal cancers - liver	Neoplasms
C227	Other specified carcinomas of liver	Gastrointestinal cancers - liver	Neoplasms
C228	Malignant neoplasm of liver, primary, unspecified as to type	Gastrointestinal cancers - liver	Neoplasms
C229	Malignant neoplasm of liver, not specified as primary or secondary	Gastrointestinal cancers - liver	Neoplasms
C23	Malignant neoplasm of gallbladder	Gastrointestinal cancers - gallbladder	Neoplasms
C240	Malignant neoplasm of extrahepatic bile duct	Gastrointestinal cancers - all other types	Neoplasms
C241	Malignant neoplasm of ampulla of Vater	Gastrointestinal cancers - all other types	Neoplasms
C248	Malignant neoplasm of overlapping sites of biliary tract	Gastrointestinal cancers - all other types	Neoplasms
C249	Malignant neoplasm of biliary tract, unspecified	Gastrointestinal cancers - all other types	Neoplasms
C250	Malignant neoplasm of head of pancreas	Endocrine system cancers - pancreas	Neoplasms
C251	Malignant neoplasm of body of pancreas	Endocrine system cancers - pancreas	Neoplasms
C252	Malignant neoplasm of tail of pancreas	Endocrine system cancers - pancreas	Neoplasms
C253	Malignant neoplasm of pancreatic duct	Endocrine system cancers - pancreas	Neoplasms
C254	Malignant neoplasm of endocrine pancreas	Endocrine system cancers - pancreas	Neoplasms
C257	Malignant neoplasm of other parts of pancreas	Endocrine system cancers - pancreas	Neoplasms
C258	Malignant neoplasm of overlapping sites of pancreas	Endocrine system cancers - pancreas	Neoplasms
C259	Malignant neoplasm of pancreas, unspecified	Endocrine system cancers - pancreas	Neoplasms
C260	Malignant neoplasm of intestinal tract, part unspecified	Gastrointestinal cancers - colorectal	Neoplasms
C261	Malignant neoplasm of spleen	Gastrointestinal cancers - all other types	Neoplasms
C269	Malignant neoplasm of ill-defined sites within the digestive system	Gastrointestinal cancers - all other types	Neoplasms
C300	Malignant neoplasm of nasal cavity	Head and neck cancers - all other types	Neoplasms
C301	Malignant neoplasm of middle ear	Head and neck cancers - all other types	Neoplasms
C310	Malignant neoplasm of maxillary sinus	Head and neck cancers - all other types	Neoplasms
C311	Malignant neoplasm of ethmoidal sinus	Head and neck cancers - all other types	Neoplasms
C312	Malignant neoplasm of frontal sinus	Head and neck cancers - all other types	Neoplasms
C313	Malignant neoplasm of sphenoid sinus	Head and neck cancers - all other types	Neoplasms
C318	Malignant neoplasm of overlapping sites of accessory sinuses	Head and neck cancers - all other types	Neoplasms
C319	Malignant neoplasm of accessory sinus, unspecified	Head and neck cancers - all other types	Neoplasms
C320	Malignant neoplasm of glottis	Head and neck cancers - laryngeal	Neoplasms
C321	Malignant neoplasm of supraglottis	Head and neck cancers - laryngeal	Neoplasms
C322	Malignant neoplasm of subglottis	Head and neck cancers - laryngeal	Neoplasms
C323	Malignant neoplasm of laryngeal cartilage	Head and neck cancers - laryngeal	Neoplasms
C328	Malignant neoplasm of overlapping sites of larynx	Head and neck cancers - laryngeal	Neoplasms
C329	Malignant neoplasm of larynx, unspecified	Head and neck cancers - laryngeal	Neoplasms
C33	Malignant neoplasm of trachea	Respiratory cancers	Neoplasms
C3400	Malignant neoplasm of unspecified main bronchus	Respiratory cancers	Neoplasms
C3401	Malignant neoplasm of right main bronchus	Respiratory cancers	Neoplasms
C3402	Malignant neoplasm of left main bronchus	Respiratory cancers	Neoplasms
C3410	Malignant neoplasm of upper lobe, unspecified bronchus or lung	Respiratory cancers	Neoplasms
C3411	Malignant neoplasm of upper lobe, right bronchus or lung	Respiratory cancers	Neoplasms
C3412	Malignant neoplasm of upper lobe, left bronchus or lung	Respiratory cancers	Neoplasms
C342	Malignant neoplasm of middle lobe, bronchus or lung	Respiratory cancers	Neoplasms
C3430	Malignant neoplasm of lower lobe, unspecified bronchus or lung	Respiratory cancers	Neoplasms
C3431	Malignant neoplasm of lower lobe, right bronchus or lung	Respiratory cancers	Neoplasms
C3432	Malignant neoplasm of lower lobe, left bronchus or lung	Respiratory cancers	Neoplasms
C3480	Malignant neoplasm of overlapping sites of unspecified bronchus and lung	Respiratory cancers	Neoplasms
C3481	Malignant neoplasm of overlapping sites of right bronchus and lung	Respiratory cancers	Neoplasms
C3482	Malignant neoplasm of overlapping sites of left bronchus and lung	Respiratory cancers	Neoplasms
C3490	Malignant neoplasm of unspecified part of unspecified bronchus or lung	Respiratory cancers	Neoplasms
C3491	Malignant neoplasm of unspecified part of right bronchus or lung	Respiratory cancers	Neoplasms
C3492	Malignant neoplasm of unspecified part of left bronchus or lung	Respiratory cancers	Neoplasms
C37	Malignant neoplasm of thymus	Endocrine system cancers - thymus	Neoplasms
C380	Malignant neoplasm of heart	Cardiac cancers	Neoplasms
C381	Malignant neoplasm of anterior mediastinum	Cardiac cancers	Neoplasms
C382	Malignant neoplasm of posterior mediastinum	Cardiac cancers	Neoplasms
C383	Malignant neoplasm of mediastinum, part unspecified	Cardiac cancers	Neoplasms
C384	Malignant neoplasm of pleura	Respiratory cancers	Neoplasms
C388	Malignant neoplasm of overlapping sites of heart, mediastinum and pleura	Cardiac cancers	Neoplasms
C390	Malignant neoplasm of upper respiratory tract, part unspecified	Respiratory cancers	Neoplasms
C399	Malignant neoplasm of lower respiratory tract, part unspecified	Respiratory cancers	Neoplasms
C4000	Malignant neoplasm of scapula and long bones of unspecified upper limb	Bone cancer	Neoplasms
C4001	Malignant neoplasm of scapula and long bones of right upper limb	Bone cancer	Neoplasms
C4002	Malignant neoplasm of scapula and long bones of left upper limb	Bone cancer	Neoplasms
C4010	Malignant neoplasm of short bones of unspecified upper limb	Bone cancer	Neoplasms
C4011	Malignant neoplasm of short bones of right upper limb	Bone cancer	Neoplasms
C4012	Malignant neoplasm of short bones of left upper limb	Bone cancer	Neoplasms
C4020	Malignant neoplasm of long bones of unspecified lower limb	Bone cancer	Neoplasms
C4021	Malignant neoplasm of long bones of right lower limb	Bone cancer	Neoplasms
C4022	Malignant neoplasm of long bones of left lower limb	Bone cancer	Neoplasms
C4030	Malignant neoplasm of short bones of unspecified lower limb	Bone cancer	Neoplasms
C4031	Malignant neoplasm of short bones of right lower limb	Bone cancer	Neoplasms
C4032	Malignant neoplasm of short bones of left lower limb	Bone cancer	Neoplasms
C4080	Malignant neoplasm of overlapping sites of bone and articular cartilage of unspecified limb	Bone cancer	Neoplasms
C4081	Malignant neoplasm of overlapping sites of bone and articular cartilage of right limb	Bone cancer	Neoplasms
C4082	Malignant neoplasm of overlapping sites of bone and articular cartilage of left limb	Bone cancer	Neoplasms
C4090	Malignant neoplasm of unspecified bones and articular cartilage of unspecified limb	Bone cancer	Neoplasms
C4091	Malignant neoplasm of unspecified bones and articular cartilage of right limb	Bone cancer	Neoplasms
C4092	Malignant neoplasm of unspecified bones and articular cartilage of left limb	Bone cancer	Neoplasms
C410	Malignant neoplasm of bones of skull and face	Bone cancer	Neoplasms
C411	Malignant neoplasm of mandible	Bone cancer	Neoplasms
C412	Malignant neoplasm of vertebral column	Bone cancer	Neoplasms
C413	Malignant neoplasm of ribs, sternum and clavicle	Bone cancer	Neoplasms
C414	Malignant neoplasm of pelvic bones, sacrum and coccyx	Bone cancer	Neoplasms
C419	Malignant neoplasm of bone and articular cartilage, unspecified	Bone cancer	Neoplasms
C430	Malignant melanoma of lip	Skin cancers - melanoma	Neoplasms
C4310	Malignant melanoma of unspecified eyelid, including canthus	Skin cancers - melanoma	Neoplasms
C4311	Malignant melanoma of right eyelid, including canthus	Skin cancers - melanoma	Neoplasms
C43111	Malignant melanoma of right upper eyelid, including canthus	Skin cancers - melanoma	Neoplasms
C43112	Malignant melanoma of right lower eyelid, including canthus	Skin cancers - melanoma	Neoplasms
C4312	Malignant melanoma of left eyelid, including canthus	Skin cancers - melanoma	Neoplasms
C43121	Malignant melanoma of left upper eyelid, including canthus	Skin cancers - melanoma	Neoplasms
C43122	Malignant melanoma of left lower eyelid, including canthus	Skin cancers - melanoma	Neoplasms
C4320	Malignant melanoma of unspecified ear and external auricular canal	Skin cancers - melanoma	Neoplasms
C4321	Malignant melanoma of right ear and external auricular canal	Skin cancers - melanoma	Neoplasms
C4322	Malignant melanoma of left ear and external auricular canal	Skin cancers - melanoma	Neoplasms
C4330	Malignant melanoma of unspecified part of face	Skin cancers - melanoma	Neoplasms
C4331	Malignant melanoma of nose	Skin cancers - melanoma	Neoplasms
C4339	Malignant melanoma of other parts of face	Skin cancers - melanoma	Neoplasms
C434	Malignant melanoma of scalp and neck	Skin cancers - melanoma	Neoplasms
C4351	Malignant melanoma of anal skin	Skin cancers - melanoma	Neoplasms
C4352	Malignant melanoma of skin of breast	Skin cancers - melanoma	Neoplasms
C4359	Malignant melanoma of other part of trunk	Skin cancers - melanoma	Neoplasms
C4360	Malignant melanoma of unspecified upper limb, including shoulder	Skin cancers - melanoma	Neoplasms
C4361	Malignant melanoma of right upper limb, including shoulder	Skin cancers - melanoma	Neoplasms
C4362	Malignant melanoma of left upper limb, including shoulder	Skin cancers - melanoma	Neoplasms
C4370	Malignant melanoma of unspecified lower limb, including hip	Skin cancers - melanoma	Neoplasms
C4371	Malignant melanoma of right lower limb, including hip	Skin cancers - melanoma	Neoplasms
C4372	Malignant melanoma of left lower limb, including hip	Skin cancers - melanoma	Neoplasms
C438	Malignant melanoma of overlapping sites of skin	Skin cancers - melanoma	Neoplasms
C439	Malignant melanoma of skin, unspecified	Skin cancers - melanoma	Neoplasms
C4400	Unspecified malignant neoplasm of skin of lip	Skin cancers - all other types	Neoplasms
C4401	Basal cell carcinoma of skin of lip	Skin cancers - basal cell carcinoma	Neoplasms
C4402	Squamous cell carcinoma of skin of lip	Skin cancers - squamous cell carcinoma	Neoplasms
C4409	Other specified malignant neoplasm of skin of lip	Skin cancers - all other types	Neoplasms
C44101	Unspecified malignant neoplasm of skin of unspecified eyelid, including canthus	Skin cancers - all other types	Neoplasms
C44102	Unspecified malignant neoplasm of skin of right eyelid, including canthus	Skin cancers - all other types	Neoplasms
C441021	Unspecified malignant neoplasm of skin of right upper eyelid, including canthus	Skin cancers - all other types	Neoplasms
C441022	Unspecified malignant neoplasm of skin of right lower eyelid, including canthus	Skin cancers - all other types	Neoplasms
C44109	Unspecified malignant neoplasm of skin of left eyelid, including canthus	Skin cancers - all other types	Neoplasms
C441091	Unspecified malignant neoplasm of skin of left upper eyelid, including canthus	Skin cancers - all other types	Neoplasms
C441092	Unspecified malignant neoplasm of skin of left lower eyelid, including canthus	Skin cancers - all other types	Neoplasms
C44111	Basal cell carcinoma of skin of unspecified eyelid, including canthus	Skin cancers - basal cell carcinoma	Neoplasms
C44112	Basal cell carcinoma of skin of right eyelid, including canthus	Skin cancers - basal cell carcinoma	Neoplasms
C441121	Basal cell carcinoma of skin of right upper eyelid, including canthus	Skin cancers - basal cell carcinoma	Neoplasms
C441122	Basal cell carcinoma of skin of right lower eyelid, including canthus	Skin cancers - basal cell carcinoma	Neoplasms
C44119	Basal cell carcinoma of skin of left eyelid, including canthus	Skin cancers - basal cell carcinoma	Neoplasms
C441191	Basal cell carcinoma of skin of left upper eyelid, including canthus	Skin cancers - basal cell carcinoma	Neoplasms
C441192	Basal cell carcinoma of skin of left lower eyelid, including canthus	Skin cancers - basal cell carcinoma	Neoplasms
C44121	Squamous cell carcinoma of skin of unspecified eyelid, including canthus	Skin cancers - squamous cell carcinoma	Neoplasms
C44122	Squamous cell carcinoma of skin of right eyelid, including canthus	Skin cancers - squamous cell carcinoma	Neoplasms
C441221	Squamous cell carcinoma of skin of right upper eyelid, including canthus	Skin cancers - squamous cell carcinoma	Neoplasms
C441222	Squamous cell carcinoma of skin of right lower eyelid, including canthus	Skin cancers - squamous cell carcinoma	Neoplasms
C44129	Squamous cell carcinoma of skin of left eyelid, including canthus	Skin cancers - squamous cell carcinoma	Neoplasms
C441291	Squamous cell carcinoma of skin of left upper eyelid, including canthus	Skin cancers - squamous cell carcinoma	Neoplasms
C441292	Squamous cell carcinoma of skin of left lower eyelid, including canthus	Skin cancers - squamous cell carcinoma	Neoplasms
C44131	Sebaceous cell carcinoma of skin of unspecified eyelid, including canthus	Skin cancers - all other types	Neoplasms
C441321	Sebaceous cell carcinoma of skin of right upper eyelid, including canthus	Skin cancers - all other types	Neoplasms
C441322	Sebaceous cell carcinoma of skin of right lower eyelid, including canthus	Skin cancers - all other types	Neoplasms
C441391	Sebaceous cell carcinoma of skin of left upper eyelid, including canthus	Skin cancers - all other types	Neoplasms
C441392	Sebaceous cell carcinoma of skin of left lower eyelid, including canthus	Skin cancers - all other types	Neoplasms
C44191	Other specified malignant neoplasm of skin of unspecified eyelid, including canthus	Skin cancers - all other types	Neoplasms
C44192	Other specified malignant neoplasm of skin of right eyelid, including canthus	Skin cancers - all other types	Neoplasms
C441921	Other specified malignant neoplasm of skin of right upper eyelid, including canthus	Skin cancers - all other types	Neoplasms
C441922	Other specified malignant neoplasm of skin of right lower eyelid, including canthus	Skin cancers - all other types	Neoplasms
C44199	Other specified malignant neoplasm of skin of left eyelid, including canthus	Skin cancers - all other types	Neoplasms
C441991	Other specified malignant neoplasm of skin of left upper eyelid, including canthus	Skin cancers - all other types	Neoplasms
C441992	Other specified malignant neoplasm of skin of left lower eyelid, including canthus	Skin cancers - all other types	Neoplasms
C44201	Unspecified malignant neoplasm of skin of unspecified ear and external auricular canal	Skin cancers - all other types	Neoplasms
C44202	Unspecified malignant neoplasm of skin of right ear and external auricular canal	Skin cancers - all other types	Neoplasms
C44209	Unspecified malignant neoplasm of skin of left ear and external auricular canal	Skin cancers - all other types	Neoplasms
C44211	Basal cell carcinoma of skin of unspecified ear and external auricular canal	Skin cancers - basal cell carcinoma	Neoplasms
C44212	Basal cell carcinoma of skin of right ear and external auricular canal	Skin cancers - basal cell carcinoma	Neoplasms
C44219	Basal cell carcinoma of skin of left ear and external auricular canal	Skin cancers - basal cell carcinoma	Neoplasms
C44221	Squamous cell carcinoma of skin of unspecified ear and external auricular canal	Skin cancers - squamous cell carcinoma	Neoplasms
C44222	Squamous cell carcinoma of skin of right ear and external auricular canal	Skin cancers - squamous cell carcinoma	Neoplasms
C44229	Squamous cell carcinoma of skin of left ear and external auricular canal	Skin cancers - squamous cell carcinoma	Neoplasms
C44291	Other specified malignant neoplasm of skin of unspecified ear and external auricular canal	Skin cancers - all other types	Neoplasms
C44292	Other specified malignant neoplasm of skin of right ear and external auricular canal	Skin cancers - all other types	Neoplasms
C44299	Other specified malignant neoplasm of skin of left ear and external auricular canal	Skin cancers - all other types	Neoplasms
C44300	Unspecified malignant neoplasm of skin of unspecified part of face	Skin cancers - all other types	Neoplasms
C44301	Unspecified malignant neoplasm of skin of nose	Skin cancers - all other types	Neoplasms
C44309	Unspecified malignant neoplasm of skin of other parts of face	Skin cancers - all other types	Neoplasms
C44310	Basal cell carcinoma of skin of unspecified parts of face	Skin cancers - basal cell carcinoma	Neoplasms
C44311	Basal cell carcinoma of skin of nose	Skin cancers - basal cell carcinoma	Neoplasms
C44319	Basal cell carcinoma of skin of other parts of face	Skin cancers - basal cell carcinoma	Neoplasms
C44320	Squamous cell carcinoma of skin of unspecified parts of face	Skin cancers - squamous cell carcinoma	Neoplasms
C44321	Squamous cell carcinoma of skin of nose	Skin cancers - squamous cell carcinoma	Neoplasms
C44329	Squamous cell carcinoma of skin of other parts of face	Skin cancers - squamous cell carcinoma	Neoplasms
C44390	Other specified malignant neoplasm of skin of unspecified parts of face	Skin cancers - all other types	Neoplasms
C44391	Other specified malignant neoplasm of skin of nose	Skin cancers - all other types	Neoplasms
C44399	Other specified malignant neoplasm of skin of other parts of face	Skin cancers - all other types	Neoplasms
C4440	Unspecified malignant neoplasm of skin of scalp and neck	Skin cancers - all other types	Neoplasms
C4441	Basal cell carcinoma of skin of scalp and neck	Skin cancers - basal cell carcinoma	Neoplasms
C4442	Squamous cell carcinoma of skin of scalp and neck	Skin cancers - squamous cell carcinoma	Neoplasms
C4449	Other specified malignant neoplasm of skin of scalp and neck	Skin cancers - all other types	Neoplasms
C44500	Unspecified malignant neoplasm of anal skin	Skin cancers - all other types	Neoplasms
C44501	Unspecified malignant neoplasm of skin of breast	Skin cancers - all other types	Neoplasms
C44509	Unspecified malignant neoplasm of skin of other part of trunk	Skin cancers - all other types	Neoplasms
C44510	Basal cell carcinoma of anal skin	Skin cancers - basal cell carcinoma	Neoplasms
C44511	Basal cell carcinoma of skin of breast	Skin cancers - basal cell carcinoma	Neoplasms
C44519	Basal cell carcinoma of skin of other part of trunk	Skin cancers - basal cell carcinoma	Neoplasms
C44520	Squamous cell carcinoma of anal skin	Skin cancers - squamous cell carcinoma	Neoplasms
C44521	Squamous cell carcinoma of skin of breast	Skin cancers - squamous cell carcinoma	Neoplasms
C44529	Squamous cell carcinoma of skin of other part of trunk	Skin cancers - squamous cell carcinoma	Neoplasms
C44590	Other specified malignant neoplasm of anal skin	Skin cancers - all other types	Neoplasms
C44591	Other specified malignant neoplasm of skin of breast	Skin cancers - all other types	Neoplasms
C44599	Other specified malignant neoplasm of skin of other part of trunk	Skin cancers - all other types	Neoplasms
C44601	Unspecified malignant neoplasm of skin of unspecified upper limb, including shoulder	Skin cancers - all other types	Neoplasms
C44602	Unspecified malignant neoplasm of skin of right upper limb, including shoulder	Skin cancers - all other types	Neoplasms
C44609	Unspecified malignant neoplasm of skin of left upper limb, including shoulder	Skin cancers - all other types	Neoplasms
C44611	Basal cell carcinoma of skin of unspecified upper limb, including shoulder	Skin cancers - basal cell carcinoma	Neoplasms
C44612	Basal cell carcinoma of skin of right upper limb, including shoulder	Skin cancers - basal cell carcinoma	Neoplasms
C44619	Basal cell carcinoma of skin of left upper limb, including shoulder	Skin cancers - basal cell carcinoma	Neoplasms
C44621	Squamous cell carcinoma of skin of unspecified upper limb, including shoulder	Skin cancers - squamous cell carcinoma	Neoplasms
C44622	Squamous cell carcinoma of skin of right upper limb, including shoulder	Skin cancers - squamous cell carcinoma	Neoplasms
C44629	Squamous cell carcinoma of skin of left upper limb, including shoulder	Skin cancers - squamous cell carcinoma	Neoplasms
C44691	Other specified malignant neoplasm of skin of unspecified upper limb, including shoulder	Skin cancers - all other types	Neoplasms
C44692	Other specified malignant neoplasm of skin of right upper limb, including shoulder	Skin cancers - all other types	Neoplasms
C44699	Other specified malignant neoplasm of skin of left upper limb, including shoulder	Skin cancers - all other types	Neoplasms
C44701	Unspecified malignant neoplasm of skin of unspecified lower limb, including hip	Skin cancers - all other types	Neoplasms
C44702	Unspecified malignant neoplasm of skin of right lower limb, including hip	Skin cancers - all other types	Neoplasms
C44709	Unspecified malignant neoplasm of skin of left lower limb, including hip	Skin cancers - all other types	Neoplasms
C44711	Basal cell carcinoma of skin of unspecified lower limb, including hip	Skin cancers - basal cell carcinoma	Neoplasms
C44712	Basal cell carcinoma of skin of right lower limb, including hip	Skin cancers - basal cell carcinoma	Neoplasms
C44719	Basal cell carcinoma of skin of left lower limb, including hip	Skin cancers - basal cell carcinoma	Neoplasms
C44721	Squamous cell carcinoma of skin of unspecified lower limb, including hip	Skin cancers - squamous cell carcinoma	Neoplasms
C44722	Squamous cell carcinoma of skin of right lower limb, including hip	Skin cancers - squamous cell carcinoma	Neoplasms
C44729	Squamous cell carcinoma of skin of left lower limb, including hip	Skin cancers - squamous cell carcinoma	Neoplasms
C44791	Other specified malignant neoplasm of skin of unspecified lower limb, including hip	Skin cancers - all other types	Neoplasms
C44792	Other specified malignant neoplasm of skin of right lower limb, including hip	Skin cancers - all other types	Neoplasms
C44799	Other specified malignant neoplasm of skin of left lower limb, including hip	Skin cancers - all other types	Neoplasms
C4480	Unspecified malignant neoplasm of overlapping sites of skin	Skin cancers - all other types	Neoplasms
C4481	Basal cell carcinoma of overlapping sites of skin	Skin cancers - basal cell carcinoma	Neoplasms
C4482	Squamous cell carcinoma of overlapping sites of skin	Skin cancers - squamous cell carcinoma	Neoplasms
C4489	Other specified malignant neoplasm of overlapping sites of skin	Skin cancers - all other types	Neoplasms
C4490	Unspecified malignant neoplasm of skin, unspecified	Skin cancers - all other types	Neoplasms
C4491	Basal cell carcinoma of skin, unspecified	Skin cancers - basal cell carcinoma	Neoplasms
C4492	Squamous cell carcinoma of skin, unspecified	Skin cancers - squamous cell carcinoma	Neoplasms
C4499	Other specified malignant neoplasm of skin, unspecified	Skin cancers - all other types	Neoplasms
C450	Mesothelioma of pleura	Mesothelioma	Neoplasms
C451	Mesothelioma of peritoneum	Mesothelioma	Neoplasms
C452	Mesothelioma of pericardium	Mesothelioma	Neoplasms
C457	Mesothelioma of other sites	Mesothelioma	Neoplasms
C459	Mesothelioma, unspecified	Mesothelioma	Neoplasms
C460	Kaposi's sarcoma of skin	Sarcoma	Neoplasms
C461	Kaposi's sarcoma of soft tissue	Sarcoma	Neoplasms
C462	Kaposi's sarcoma of palate	Sarcoma	Neoplasms
C463	Kaposi's sarcoma of lymph nodes	Sarcoma	Neoplasms
C464	Kaposi's sarcoma of gastrointestinal sites	Sarcoma	Neoplasms
C4650	Kaposi's sarcoma of unspecified lung	Sarcoma	Neoplasms
C4651	Kaposi's sarcoma of right lung	Sarcoma	Neoplasms
C4652	Kaposi's sarcoma of left lung	Sarcoma	Neoplasms
C467	Kaposi's sarcoma of other sites	Sarcoma	Neoplasms
C469	Kaposi's sarcoma, unspecified	Sarcoma	Neoplasms
C470	Malignant neoplasm of peripheral nerves of head, face and neck	Nervous system cancers - all other types	Neoplasms
C4710	Malignant neoplasm of peripheral nerves of unspecified upper limb, including shoulder	Nervous system cancers - all other types	Neoplasms
C4711	Malignant neoplasm of peripheral nerves of right upper limb, including shoulder	Nervous system cancers - all other types	Neoplasms
C4712	Malignant neoplasm of peripheral nerves of left upper limb, including shoulder	Nervous system cancers - all other types	Neoplasms
C4720	Malignant neoplasm of peripheral nerves of unspecified lower limb, including hip	Nervous system cancers - all other types	Neoplasms
C4721	Malignant neoplasm of peripheral nerves of right lower limb, including hip	Nervous system cancers - all other types	Neoplasms
C4722	Malignant neoplasm of peripheral nerves of left lower limb, including hip	Nervous system cancers - all other types	Neoplasms
C473	Malignant neoplasm of peripheral nerves of thorax	Nervous system cancers - all other types	Neoplasms
C474	Malignant neoplasm of peripheral nerves of abdomen	Nervous system cancers - all other types	Neoplasms
C475	Malignant neoplasm of peripheral nerves of pelvis	Nervous system cancers - all other types	Neoplasms
C476	Malignant neoplasm of peripheral nerves of trunk, unspecified	Nervous system cancers - all other types	Neoplasms
C478	Malignant neoplasm of overlapping sites of peripheral nerves and autonomic nervous system	Nervous system cancers - all other types	Neoplasms
C479	Malignant neoplasm of peripheral nerves and autonomic nervous system, unspecified	Nervous system cancers - all other types	Neoplasms
C480	Malignant neoplasm of retroperitoneum	Gastrointestinal cancers - all other types	Neoplasms
C481	Malignant neoplasm of specified parts of peritoneum	Gastrointestinal cancers - peritoneum	Neoplasms
C482	Malignant neoplasm of peritoneum, unspecified	Gastrointestinal cancers - peritoneum	Neoplasms
C488	Malignant neoplasm of overlapping sites of retroperitoneum and peritoneum	Gastrointestinal cancers - peritoneum	Neoplasms
C490	Malignant neoplasm of connective and soft tissue of head, face and neck	Sarcoma	Neoplasms
C4910	Malignant neoplasm of connective and soft tissue of unspecified upper limb, including shoulder	Sarcoma	Neoplasms
C4911	Malignant neoplasm of connective and soft tissue of right upper limb, including shoulder	Sarcoma	Neoplasms
C4912	Malignant neoplasm of connective and soft tissue of left upper limb, including shoulder	Sarcoma	Neoplasms
C4920	Malignant neoplasm of connective and soft tissue of unspecified lower limb, including hip	Sarcoma	Neoplasms
C4921	Malignant neoplasm of connective and soft tissue of right lower limb, including hip	Sarcoma	Neoplasms
C4922	Malignant neoplasm of connective and soft tissue of left lower limb, including hip	Sarcoma	Neoplasms
C493	Malignant neoplasm of connective and soft tissue of thorax	Sarcoma	Neoplasms
C494	Malignant neoplasm of connective and soft tissue of abdomen	Sarcoma	Neoplasms
C495	Malignant neoplasm of connective and soft tissue of pelvis	Sarcoma	Neoplasms
C496	Malignant neoplasm of connective and soft tissue of trunk, unspecified	Sarcoma	Neoplasms
C498	Malignant neoplasm of overlapping sites of connective and soft tissue	Sarcoma	Neoplasms
C499	Malignant neoplasm of connective and soft tissue, unspecified	Sarcoma	Neoplasms
C49A0	Gastrointestinal stromal tumor, unspecified site	Gastrointestinal cancers - all other types	Neoplasms
C49A1	Gastrointestinal stromal tumor of esophagus	Gastrointestinal cancers - esophagus	Neoplasms
C49A2	Gastrointestinal stromal tumor of stomach	Gastrointestinal cancers - stomach	Neoplasms
C49A3	Gastrointestinal stromal tumor of small intestine	Gastrointestinal cancers - small intestine	Neoplasms
C49A4	Gastrointestinal stromal tumor of large intestine	Gastrointestinal cancers - colorectal	Neoplasms
C49A5	Gastrointestinal stromal tumor of rectum	Gastrointestinal cancers - colorectal	Neoplasms
C49A9	Gastrointestinal stromal tumor of other sites	Gastrointestinal cancers - all other types	Neoplasms
C4A0	Merkel cell carcinoma of lip	Skin cancers - all other types	Neoplasms
C4A10	Merkel cell carcinoma of unspecified eyelid, including canthus	Skin cancers - all other types	Neoplasms
C4A11	Merkel cell carcinoma of right eyelid, including canthus	Skin cancers - all other types	Neoplasms
C4A111	Merkel cell carcinoma of right upper eyelid, including canthus	Skin cancers - all other types	Neoplasms
C4A112	Merkel cell carcinoma of right lower eyelid, including canthus	Skin cancers - all other types	Neoplasms
C4A12	Merkel cell carcinoma of left eyelid, including canthus	Skin cancers - all other types	Neoplasms
C4A121	Merkel cell carcinoma of left upper eyelid, including canthus	Skin cancers - all other types	Neoplasms
C4A122	Merkel cell carcinoma of left lower eyelid, including canthus	Skin cancers - all other types	Neoplasms
C4A20	Merkel cell carcinoma of unspecified ear and external auricular canal	Skin cancers - all other types	Neoplasms
C4A21	Merkel cell carcinoma of right ear and external auricular canal	Skin cancers - all other types	Neoplasms
C4A22	Merkel cell carcinoma of left ear and external auricular canal	Skin cancers - all other types	Neoplasms
C4A30	Merkel cell carcinoma of unspecified part of face	Skin cancers - all other types	Neoplasms
C4A31	Merkel cell carcinoma of nose	Skin cancers - all other types	Neoplasms
C4A39	Merkel cell carcinoma of other parts of face	Skin cancers - all other types	Neoplasms
C4A4	Merkel cell carcinoma of scalp and neck	Skin cancers - all other types	Neoplasms
C4A51	Merkel cell carcinoma of anal skin	Skin cancers - all other types	Neoplasms
C4A52	Merkel cell carcinoma of skin of breast	Skin cancers - all other types	Neoplasms
C4A59	Merkel cell carcinoma of other part of trunk	Skin cancers - all other types	Neoplasms
C4A60	Merkel cell carcinoma of unspecified upper limb, including shoulder	Skin cancers - all other types	Neoplasms
C4A61	Merkel cell carcinoma of right upper limb, including shoulder	Skin cancers - all other types	Neoplasms
C4A62	Merkel cell carcinoma of left upper limb, including shoulder	Skin cancers - all other types	Neoplasms
C4A70	Merkel cell carcinoma of unspecified lower limb, including hip	Skin cancers - all other types	Neoplasms
C4A71	Merkel cell carcinoma of right lower limb, including hip	Skin cancers - all other types	Neoplasms
C4A72	Merkel cell carcinoma of left lower limb, including hip	Skin cancers - all other types	Neoplasms
C4A8	Merkel cell carcinoma of overlapping sites	Skin cancers - all other types	Neoplasms
C4A9	Merkel cell carcinoma, unspecified	Skin cancers - all other types	Neoplasms
C50011	Malignant neoplasm of nipple and areola, right female breast	Breast cancer - all other types	Neoplasms
C50012	Malignant neoplasm of nipple and areola, left female breast	Breast cancer - all other types	Neoplasms
C50019	Malignant neoplasm of nipple and areola, unspecified female breast	Breast cancer - all other types	Neoplasms
C50021	Malignant neoplasm of nipple and areola, right male breast	Breast cancer - all other types	Neoplasms
C50022	Malignant neoplasm of nipple and areola, left male breast	Breast cancer - all other types	Neoplasms
C50029	Malignant neoplasm of nipple and areola, unspecified male breast	Breast cancer - all other types	Neoplasms
C50111	Malignant neoplasm of central portion of right female breast	Breast cancer - all other types	Neoplasms
C50112	Malignant neoplasm of central portion of left female breast	Breast cancer - all other types	Neoplasms
C50119	Malignant neoplasm of central portion of unspecified female breast	Breast cancer - all other types	Neoplasms
C50121	Malignant neoplasm of central portion of right male breast	Breast cancer - all other types	Neoplasms
C50122	Malignant neoplasm of central portion of left male breast	Breast cancer - all other types	Neoplasms
C50129	Malignant neoplasm of central portion of unspecified male breast	Breast cancer - all other types	Neoplasms
C50211	Malignant neoplasm of upper-inner quadrant of right female breast	Breast cancer - all other types	Neoplasms
C50212	Malignant neoplasm of upper-inner quadrant of left female breast	Breast cancer - all other types	Neoplasms
C50219	Malignant neoplasm of upper-inner quadrant of unspecified female breast	Breast cancer - all other types	Neoplasms
C50221	Malignant neoplasm of upper-inner quadrant of right male breast	Breast cancer - all other types	Neoplasms
C50222	Malignant neoplasm of upper-inner quadrant of left male breast	Breast cancer - all other types	Neoplasms
C50229	Malignant neoplasm of upper-inner quadrant of unspecified male breast	Breast cancer - all other types	Neoplasms
C50311	Malignant neoplasm of lower-inner quadrant of right female breast	Breast cancer - all other types	Neoplasms
C50312	Malignant neoplasm of lower-inner quadrant of left female breast	Breast cancer - all other types	Neoplasms
C50319	Malignant neoplasm of lower-inner quadrant of unspecified female breast	Breast cancer - all other types	Neoplasms
C50321	Malignant neoplasm of lower-inner quadrant of right male breast	Breast cancer - all other types	Neoplasms
C50322	Malignant neoplasm of lower-inner quadrant of left male breast	Breast cancer - all other types	Neoplasms
C50329	Malignant neoplasm of lower-inner quadrant of unspecified male breast	Breast cancer - all other types	Neoplasms
C50411	Malignant neoplasm of upper-outer quadrant of right female breast	Breast cancer - all other types	Neoplasms
C50412	Malignant neoplasm of upper-outer quadrant of left female breast	Breast cancer - all other types	Neoplasms
C50419	Malignant neoplasm of upper-outer quadrant of unspecified female breast	Breast cancer - all other types	Neoplasms
C50421	Malignant neoplasm of upper-outer quadrant of right male breast	Breast cancer - all other types	Neoplasms
C50422	Malignant neoplasm of upper-outer quadrant of left male breast	Breast cancer - all other types	Neoplasms
C50429	Malignant neoplasm of upper-outer quadrant of unspecified male breast	Breast cancer - all other types	Neoplasms
C50511	Malignant neoplasm of lower-outer quadrant of right female breast	Breast cancer - all other types	Neoplasms
C50512	Malignant neoplasm of lower-outer quadrant of left female breast	Breast cancer - all other types	Neoplasms
C50519	Malignant neoplasm of lower-outer quadrant of unspecified female breast	Breast cancer - all other types	Neoplasms
C50521	Malignant neoplasm of lower-outer quadrant of right male breast	Breast cancer - all other types	Neoplasms
C50522	Malignant neoplasm of lower-outer quadrant of left male breast	Breast cancer - all other types	Neoplasms
C50529	Malignant neoplasm of lower-outer quadrant of unspecified male breast	Breast cancer - all other types	Neoplasms
C50611	Malignant neoplasm of axillary tail of right female breast	Breast cancer - all other types	Neoplasms
C50612	Malignant neoplasm of axillary tail of left female breast	Breast cancer - all other types	Neoplasms
C50619	Malignant neoplasm of axillary tail of unspecified female breast	Breast cancer - all other types	Neoplasms
C50621	Malignant neoplasm of axillary tail of right male breast	Breast cancer - all other types	Neoplasms
C50622	Malignant neoplasm of axillary tail of left male breast	Breast cancer - all other types	Neoplasms
C50629	Malignant neoplasm of axillary tail of unspecified male breast	Breast cancer - all other types	Neoplasms
C50811	Malignant neoplasm of overlapping sites of right female breast	Breast cancer - all other types	Neoplasms
C50812	Malignant neoplasm of overlapping sites of left female breast	Breast cancer - all other types	Neoplasms
C50819	Malignant neoplasm of overlapping sites of unspecified female breast	Breast cancer - all other types	Neoplasms
C50821	Malignant neoplasm of overlapping sites of right male breast	Breast cancer - all other types	Neoplasms
C50822	Malignant neoplasm of overlapping sites of left male breast	Breast cancer - all other types	Neoplasms
C50829	Malignant neoplasm of overlapping sites of unspecified male breast	Breast cancer - all other types	Neoplasms
C50911	Malignant neoplasm of unspecified site of right female breast	Breast cancer - all other types	Neoplasms
C50912	Malignant neoplasm of unspecified site of left female breast	Breast cancer - all other types	Neoplasms
C50919	Malignant neoplasm of unspecified site of unspecified female breast	Breast cancer - all other types	Neoplasms
C50921	Malignant neoplasm of unspecified site of right male breast	Breast cancer - all other types	Neoplasms
C50922	Malignant neoplasm of unspecified site of left male breast	Breast cancer - all other types	Neoplasms
C50929	Malignant neoplasm of unspecified site of unspecified male breast	Breast cancer - all other types	Neoplasms
C510	Malignant neoplasm of labium majus	Female reproductive system cancers - all other types	Neoplasms
C511	Malignant neoplasm of labium minus	Female reproductive system cancers - all other types	Neoplasms
C512	Malignant neoplasm of clitoris	Female reproductive system cancers - all other types	Neoplasms
C518	Malignant neoplasm of overlapping sites of vulva	Female reproductive system cancers - all other types	Neoplasms
C519	Malignant neoplasm of vulva, unspecified	Female reproductive system cancers - vulva	Neoplasms
C52	Malignant neoplasm of vagina	Female reproductive system cancers - vagina	Neoplasms
C530	Malignant neoplasm of endocervix	Female reproductive system cancers - cervix	Neoplasms
C531	Malignant neoplasm of exocervix	Female reproductive system cancers - cervix	Neoplasms
C538	Malignant neoplasm of overlapping sites of cervix uteri	Female reproductive system cancers - cervix	Neoplasms
C539	Malignant neoplasm of cervix uteri, unspecified	Female reproductive system cancers - cervix	Neoplasms
C540	Malignant neoplasm of isthmus uteri	Female reproductive system cancers - uterus	Neoplasms
C541	Malignant neoplasm of endometrium	Female reproductive system cancers - endometrium	Neoplasms
C542	Malignant neoplasm of myometrium	Female reproductive system cancers - uterus	Neoplasms
C543	Malignant neoplasm of fundus uteri	Female reproductive system cancers - uterus	Neoplasms
C548	Malignant neoplasm of overlapping sites of corpus uteri	Female reproductive system cancers - uterus	Neoplasms
C549	Malignant neoplasm of corpus uteri, unspecified	Female reproductive system cancers - uterus	Neoplasms
C55	Malignant neoplasm of uterus, part unspecified	Female reproductive system cancers - uterus	Neoplasms
C561	Malignant neoplasm of right ovary	Female reproductive system cancers - ovary	Neoplasms
C562	Malignant neoplasm of left ovary	Female reproductive system cancers - ovary	Neoplasms
C569	Malignant neoplasm of unspecified ovary	Female reproductive system cancers - ovary	Neoplasms
C5700	Malignant neoplasm of unspecified fallopian tube	Female reproductive system cancers - fallopian tube	Neoplasms
C5701	Malignant neoplasm of right fallopian tube	Female reproductive system cancers - fallopian tube	Neoplasms
C5702	Malignant neoplasm of left fallopian tube	Female reproductive system cancers - fallopian tube	Neoplasms
C5710	Malignant neoplasm of unspecified broad ligament	Female reproductive system cancers - all other types	Neoplasms
C5711	Malignant neoplasm of right broad ligament	Female reproductive system cancers - all other types	Neoplasms
C5712	Malignant neoplasm of left broad ligament	Female reproductive system cancers - all other types	Neoplasms
C5720	Malignant neoplasm of unspecified round ligament	Female reproductive system cancers - all other types	Neoplasms
C5721	Malignant neoplasm of right round ligament	Female reproductive system cancers - all other types	Neoplasms
C5722	Malignant neoplasm of left round ligament	Female reproductive system cancers - all other types	Neoplasms
C573	Malignant neoplasm of parametrium	Female reproductive system cancers - all other types	Neoplasms
C574	Malignant neoplasm of uterine adnexa, unspecified	Female reproductive system cancers - all other types	Neoplasms
C577	Malignant neoplasm of other specified female genital organs	Female reproductive system cancers - all other types	Neoplasms
C578	Malignant neoplasm of overlapping sites of female genital organs	Female reproductive system cancers - all other types	Neoplasms
C579	Malignant neoplasm of female genital organ, unspecified	Female reproductive system cancers - all other types	Neoplasms
C58	Malignant neoplasm of placenta	Female reproductive system cancers - all other types	Neoplasms
C600	Malignant neoplasm of prepuce	Male reproductive system cancers - penis	Neoplasms
C601	Malignant neoplasm of glans penis	Male reproductive system cancers - penis	Neoplasms
C602	Malignant neoplasm of body of penis	Male reproductive system cancers - penis	Neoplasms
C608	Malignant neoplasm of overlapping sites of penis	Male reproductive system cancers - penis	Neoplasms
C609	Malignant neoplasm of penis, unspecified	Male reproductive system cancers - penis	Neoplasms
C61	Malignant neoplasm of prostate	Male reproductive system cancers - prostate	Neoplasms
C6200	Malignant neoplasm of unspecified undescended testis	Male reproductive system cancers - testis	Neoplasms
C6201	Malignant neoplasm of undescended right testis	Male reproductive system cancers - testis	Neoplasms
C6202	Malignant neoplasm of undescended left testis	Male reproductive system cancers - testis	Neoplasms
C6210	Malignant neoplasm of unspecified descended testis	Male reproductive system cancers - testis	Neoplasms
C6211	Malignant neoplasm of descended right testis	Male reproductive system cancers - testis	Neoplasms
C6212	Malignant neoplasm of descended left testis	Male reproductive system cancers - testis	Neoplasms
C6290	Malignant neoplasm of unspecified testis, unspecified whether descended or undescended	Male reproductive system cancers - testis	Neoplasms
C6291	Malignant neoplasm of right testis, unspecified whether descended or undescended	Male reproductive system cancers - testis	Neoplasms
C6292	Malignant neoplasm of left testis, unspecified whether descended or undescended	Male reproductive system cancers - testis	Neoplasms
C6300	Malignant neoplasm of unspecified epididymis	Male reproductive system cancers - all other types	Neoplasms
C6301	Malignant neoplasm of right epididymis	Male reproductive system cancers - all other types	Neoplasms
C6302	Malignant neoplasm of left epididymis	Male reproductive system cancers - all other types	Neoplasms
C6310	Malignant neoplasm of unspecified spermatic cord	Male reproductive system cancers - all other types	Neoplasms
C6311	Malignant neoplasm of right spermatic cord	Male reproductive system cancers - all other types	Neoplasms
C6312	Malignant neoplasm of left spermatic cord	Male reproductive system cancers - all other types	Neoplasms
C632	Malignant neoplasm of scrotum	Male reproductive system cancers - all other types	Neoplasms
C637	Malignant neoplasm of other specified male genital organs	Male reproductive system cancers - all other types	Neoplasms
C638	Malignant neoplasm of overlapping sites of male genital organs	Male reproductive system cancers - all other types	Neoplasms
C639	Malignant neoplasm of male genital organ, unspecified	Male reproductive system cancers - all other types	Neoplasms
C641	Malignant neoplasm of right kidney, except renal pelvis	Urinary system cancers - kidney	Neoplasms
C642	Malignant neoplasm of left kidney, except renal pelvis	Urinary system cancers - kidney	Neoplasms
C649	Malignant neoplasm of unspecified kidney, except renal pelvis	Urinary system cancers - kidney	Neoplasms
C651	Malignant neoplasm of right renal pelvis	Urinary system cancers - ureter and renal pelvis	Neoplasms
C652	Malignant neoplasm of left renal pelvis	Urinary system cancers - ureter and renal pelvis	Neoplasms
C659	Malignant neoplasm of unspecified renal pelvis	Urinary system cancers - ureter and renal pelvis	Neoplasms
C661	Malignant neoplasm of right ureter	Urinary system cancers - ureter and renal pelvis	Neoplasms
C662	Malignant neoplasm of left ureter	Urinary system cancers - ureter and renal pelvis	Neoplasms
C669	Malignant neoplasm of unspecified ureter	Urinary system cancers - ureter and renal pelvis	Neoplasms
C670	Malignant neoplasm of trigone of bladder	Urinary system cancers - bladder	Neoplasms
C671	Malignant neoplasm of dome of bladder	Urinary system cancers - bladder	Neoplasms
C672	Malignant neoplasm of lateral wall of bladder	Urinary system cancers - bladder	Neoplasms
C673	Malignant neoplasm of anterior wall of bladder	Urinary system cancers - bladder	Neoplasms
C674	Malignant neoplasm of posterior wall of bladder	Urinary system cancers - bladder	Neoplasms
C675	Malignant neoplasm of bladder neck	Urinary system cancers - bladder	Neoplasms
C676	Malignant neoplasm of ureteric orifice	Urinary system cancers - bladder	Neoplasms
C677	Malignant neoplasm of urachus	Urinary system cancers - bladder	Neoplasms
C678	Malignant neoplasm of overlapping sites of bladder	Urinary system cancers - bladder	Neoplasms
C679	Malignant neoplasm of bladder, unspecified	Urinary system cancers - bladder	Neoplasms
C680	Malignant neoplasm of urethra	Urinary system cancers - urethra	Neoplasms
C681	Malignant neoplasm of paraurethral glands	Urinary system cancers - urethra	Neoplasms
C688	Malignant neoplasm of overlapping sites of urinary organs	Urinary system cancers - all other types	Neoplasms
C689	Malignant neoplasm of urinary organ, unspecified	Urinary system cancers - all other types	Neoplasms
C6900	Malignant neoplasm of unspecified conjunctiva	Head and neck cancers - eye	Neoplasms
C6901	Malignant neoplasm of right conjunctiva	Head and neck cancers - eye	Neoplasms
C6902	Malignant neoplasm of left conjunctiva	Head and neck cancers - eye	Neoplasms
C6910	Malignant neoplasm of unspecified cornea	Head and neck cancers - eye	Neoplasms
C6911	Malignant neoplasm of right cornea	Head and neck cancers - eye	Neoplasms
C6912	Malignant neoplasm of left cornea	Head and neck cancers - eye	Neoplasms
C6920	Malignant neoplasm of unspecified retina	Head and neck cancers - eye	Neoplasms
C6921	Malignant neoplasm of right retina	Head and neck cancers - eye	Neoplasms
C6922	Malignant neoplasm of left retina	Head and neck cancers - eye	Neoplasms
C6930	Malignant neoplasm of unspecified choroid	Head and neck cancers - eye	Neoplasms
C6931	Malignant neoplasm of right choroid	Head and neck cancers - eye	Neoplasms
C6932	Malignant neoplasm of left choroid	Head and neck cancers - eye	Neoplasms
C6940	Malignant neoplasm of unspecified ciliary body	Head and neck cancers - eye	Neoplasms
C6941	Malignant neoplasm of right ciliary body	Head and neck cancers - eye	Neoplasms
C6942	Malignant neoplasm of left ciliary body	Head and neck cancers - eye	Neoplasms
C6950	Malignant neoplasm of unspecified lacrimal gland and duct	Head and neck cancers - eye	Neoplasms
C6951	Malignant neoplasm of right lacrimal gland and duct	Head and neck cancers - eye	Neoplasms
C6952	Malignant neoplasm of left lacrimal gland and duct	Head and neck cancers - eye	Neoplasms
C6960	Malignant neoplasm of unspecified orbit	Head and neck cancers - eye	Neoplasms
C6961	Malignant neoplasm of right orbit	Head and neck cancers - eye	Neoplasms
C6962	Malignant neoplasm of left orbit	Head and neck cancers - eye	Neoplasms
C6980	Malignant neoplasm of overlapping sites of unspecified eye and adnexa	Head and neck cancers - eye	Neoplasms
C6981	Malignant neoplasm of overlapping sites of right eye and adnexa	Head and neck cancers - eye	Neoplasms
C6982	Malignant neoplasm of overlapping sites of left eye and adnexa	Head and neck cancers - eye	Neoplasms
C6990	Malignant neoplasm of unspecified site of unspecified eye	Head and neck cancers - eye	Neoplasms
C6991	Malignant neoplasm of unspecified site of right eye	Head and neck cancers - eye	Neoplasms
C6992	Malignant neoplasm of unspecified site of left eye	Head and neck cancers - eye	Neoplasms
C700	Malignant neoplasm of cerebral meninges	Nervous system cancers - brain	Neoplasms
C701	Malignant neoplasm of spinal meninges	Nervous system cancers - brain	Neoplasms
C709	Malignant neoplasm of meninges, unspecified	Nervous system cancers - brain	Neoplasms
C710	Malignant neoplasm of cerebrum, except lobes and ventricles	Nervous system cancers - brain	Neoplasms
C711	Malignant neoplasm of frontal lobe	Nervous system cancers - brain	Neoplasms
C712	Malignant neoplasm of temporal lobe	Nervous system cancers - brain	Neoplasms
C713	Malignant neoplasm of parietal lobe	Nervous system cancers - brain	Neoplasms
C714	Malignant neoplasm of occipital lobe	Nervous system cancers - brain	Neoplasms
C715	Malignant neoplasm of cerebral ventricle	Nervous system cancers - brain	Neoplasms
C716	Malignant neoplasm of cerebellum	Nervous system cancers - brain	Neoplasms
C717	Malignant neoplasm of brain stem	Nervous system cancers - brain	Neoplasms
C718	Malignant neoplasm of overlapping sites of brain	Nervous system cancers - brain	Neoplasms
C719	Malignant neoplasm of brain, unspecified	Nervous system cancers - brain	Neoplasms
C720	Malignant neoplasm of spinal cord	Nervous system cancers - all other types	Neoplasms
C721	Malignant neoplasm of cauda equina	Nervous system cancers - all other types	Neoplasms
C7220	Malignant neoplasm of unspecified olfactory nerve	Nervous system cancers - all other types	Neoplasms
C7221	Malignant neoplasm of right olfactory nerve	Nervous system cancers - all other types	Neoplasms
C7222	Malignant neoplasm of left olfactory nerve	Nervous system cancers - all other types	Neoplasms
C7230	Malignant neoplasm of unspecified optic nerve	Nervous system cancers - all other types	Neoplasms
C7231	Malignant neoplasm of right optic nerve	Nervous system cancers - all other types	Neoplasms
C7232	Malignant neoplasm of left optic nerve	Nervous system cancers - all other types	Neoplasms
C7240	Malignant neoplasm of unspecified acoustic nerve	Nervous system cancers - all other types	Neoplasms
C7241	Malignant neoplasm of right acoustic nerve	Nervous system cancers - all other types	Neoplasms
C7242	Malignant neoplasm of left acoustic nerve	Nervous system cancers - all other types	Neoplasms
C7250	Malignant neoplasm of unspecified cranial nerve	Nervous system cancers - all other types	Neoplasms
C7259	Malignant neoplasm of other cranial nerves	Nervous system cancers - all other types	Neoplasms
C729	Malignant neoplasm of central nervous system, unspecified	Nervous system cancers - all other types	Neoplasms
C73	Malignant neoplasm of thyroid gland	Endocrine system cancers - thyroid	Neoplasms
C7400	Malignant neoplasm of cortex of unspecified adrenal gland	Endocrine system cancers - adrenocortical	Neoplasms
C7401	Malignant neoplasm of cortex of right adrenal gland	Endocrine system cancers - adrenocortical	Neoplasms
C7402	Malignant neoplasm of cortex of left adrenal gland	Endocrine system cancers - adrenocortical	Neoplasms
C7410	Malignant neoplasm of medulla of unspecified adrenal gland	Endocrine system cancers - all other types	Neoplasms
C7411	Malignant neoplasm of medulla of right adrenal gland	Endocrine system cancers - all other types	Neoplasms
C7412	Malignant neoplasm of medulla of left adrenal gland	Endocrine system cancers - all other types	Neoplasms
C7490	Malignant neoplasm of unspecified part of unspecified adrenal gland	Endocrine system cancers - all other types	Neoplasms
C7491	Malignant neoplasm of unspecified part of right adrenal gland	Endocrine system cancers - all other types	Neoplasms
C7492	Malignant neoplasm of unspecified part of left adrenal gland	Endocrine system cancers - all other types	Neoplasms
C750	Malignant neoplasm of parathyroid gland	Endocrine system cancers - parathyroid	Neoplasms
C751	Malignant neoplasm of pituitary gland	Endocrine system cancers - pituitary gland	Neoplasms
C752	Malignant neoplasm of craniopharyngeal duct	Endocrine system cancers - all other types	Neoplasms
C753	Malignant neoplasm of pineal gland	Endocrine system cancers - all other types	Neoplasms
C754	Malignant neoplasm of carotid body	Endocrine system cancers - all other types	Neoplasms
C755	Malignant neoplasm of aortic body and other paraganglia	Endocrine system cancers - all other types	Neoplasms
C758	Malignant neoplasm with pluriglandular involvement, unspecified	Endocrine system cancers - all other types	Neoplasms
C759	Malignant neoplasm of endocrine gland, unspecified	Endocrine system cancers - all other types	Neoplasms
C760	Malignant neoplasm of head, face and neck	Head and neck cancers - all other types	Neoplasms
C761	Malignant neoplasm of thorax	Cancer of other sites	Neoplasms
C762	Malignant neoplasm of abdomen	Cancer of other sites	Neoplasms
C763	Malignant neoplasm of pelvis	Cancer of other sites	Neoplasms
C7640	Malignant neoplasm of unspecified upper limb	Cancer of other sites	Neoplasms
C7641	Malignant neoplasm of right upper limb	Cancer of other sites	Neoplasms
C7642	Malignant neoplasm of left upper limb	Cancer of other sites	Neoplasms
C7650	Malignant neoplasm of unspecified lower limb	Cancer of other sites	Neoplasms
C7651	Malignant neoplasm of right lower limb	Cancer of other sites	Neoplasms
C7652	Malignant neoplasm of left lower limb	Cancer of other sites	Neoplasms
C768	Malignant neoplasm of other specified ill-defined sites	Cancer of other sites	Neoplasms
C770	Secondary and unspecified malignant neoplasm of lymph nodes of head, face and neck	Secondary malignancies	Neoplasms
C771	Secondary and unspecified malignant neoplasm of intrathoracic lymph nodes	Secondary malignancies	Neoplasms
C772	Secondary and unspecified malignant neoplasm of intra-abdominal lymph nodes	Secondary malignancies	Neoplasms
C773	Secondary and unspecified malignant neoplasm of axilla and upper limb lymph nodes	Secondary malignancies	Neoplasms
C774	Secondary and unspecified malignant neoplasm of inguinal and lower limb lymph nodes	Secondary malignancies	Neoplasms
C775	Secondary and unspecified malignant neoplasm of intrapelvic lymph nodes	Secondary malignancies	Neoplasms
C778	Secondary and unspecified malignant neoplasm of lymph nodes of multiple regions	Secondary malignancies	Neoplasms
C779	Secondary and unspecified malignant neoplasm of lymph node, unspecified	Secondary malignancies	Neoplasms
C7800	Secondary malignant neoplasm of unspecified lung	Secondary malignancies	Neoplasms
C7801	Secondary malignant neoplasm of right lung	Secondary malignancies	Neoplasms
C7802	Secondary malignant neoplasm of left lung	Secondary malignancies	Neoplasms
C781	Secondary malignant neoplasm of mediastinum	Secondary malignancies	Neoplasms
C782	Secondary malignant neoplasm of pleura	Secondary malignancies	Neoplasms
C7830	Secondary malignant neoplasm of unspecified respiratory organ	Secondary malignancies	Neoplasms
C7839	Secondary malignant neoplasm of other respiratory organs	Secondary malignancies	Neoplasms
C784	Secondary malignant neoplasm of small intestine	Secondary malignancies	Neoplasms
C785	Secondary malignant neoplasm of large intestine and rectum	Secondary malignancies	Neoplasms
C786	Secondary malignant neoplasm of retroperitoneum and peritoneum	Secondary malignancies	Neoplasms
C787	Secondary malignant neoplasm of liver and intrahepatic bile duct	Secondary malignancies	Neoplasms
C7880	Secondary malignant neoplasm of unspecified digestive organ	Secondary malignancies	Neoplasms
C7889	Secondary malignant neoplasm of other digestive organs	Secondary malignancies	Neoplasms
C7900	Secondary malignant neoplasm of unspecified kidney and renal pelvis	Secondary malignancies	Neoplasms
C7901	Secondary malignant neoplasm of right kidney and renal pelvis	Secondary malignancies	Neoplasms
C7902	Secondary malignant neoplasm of left kidney and renal pelvis	Secondary malignancies	Neoplasms
C7910	Secondary malignant neoplasm of unspecified urinary organs	Secondary malignancies	Neoplasms
C7911	Secondary malignant neoplasm of bladder	Secondary malignancies	Neoplasms
C7919	Secondary malignant neoplasm of other urinary organs	Secondary malignancies	Neoplasms
C792	Secondary malignant neoplasm of skin	Secondary malignancies	Neoplasms
C7931	Secondary malignant neoplasm of brain	Secondary malignancies	Neoplasms
C7932	Secondary malignant neoplasm of cerebral meninges	Secondary malignancies	Neoplasms
C7940	Secondary malignant neoplasm of unspecified part of nervous system	Secondary malignancies	Neoplasms
C7949	Secondary malignant neoplasm of other parts of nervous system	Secondary malignancies	Neoplasms
C7951	Secondary malignant neoplasm of bone	Secondary malignancies	Neoplasms
C7952	Secondary malignant neoplasm of bone marrow	Secondary malignancies	Neoplasms
C7960	Secondary malignant neoplasm of unspecified ovary	Secondary malignancies	Neoplasms
C7961	Secondary malignant neoplasm of right ovary	Secondary malignancies	Neoplasms
C7962	Secondary malignant neoplasm of left ovary	Secondary malignancies	Neoplasms
C7970	Secondary malignant neoplasm of unspecified adrenal gland	Secondary malignancies	Neoplasms
C7971	Secondary malignant neoplasm of right adrenal gland	Secondary malignancies	Neoplasms
C7972	Secondary malignant neoplasm of left adrenal gland	Secondary malignancies	Neoplasms
C7981	Secondary malignant neoplasm of breast	Secondary malignancies	Neoplasms
C7982	Secondary malignant neoplasm of genital organs	Secondary malignancies	Neoplasms
C7989	Secondary malignant neoplasm of other specified sites	Secondary malignancies	Neoplasms
C799	Secondary malignant neoplasm of unspecified site	Secondary malignancies	Neoplasms
C7A00	Malignant carcinoid tumor of unspecified site	Malignant neuroendocrine tumors	Neoplasms
C7A010	Malignant carcinoid tumor of the duodenum	Malignant neuroendocrine tumors	Neoplasms
C7A011	Malignant carcinoid tumor of the jejunum	Malignant neuroendocrine tumors	Neoplasms
C7A012	Malignant carcinoid tumor of the ileum	Malignant neuroendocrine tumors	Neoplasms
C7A019	Malignant carcinoid tumor of the small intestine, unspecified portion	Malignant neuroendocrine tumors	Neoplasms
C7A020	Malignant carcinoid tumor of the appendix	Malignant neuroendocrine tumors	Neoplasms
C7A021	Malignant carcinoid tumor of the cecum	Malignant neuroendocrine tumors	Neoplasms
C7A022	Malignant carcinoid tumor of the ascending colon	Malignant neuroendocrine tumors	Neoplasms
C7A023	Malignant carcinoid tumor of the transverse colon	Malignant neuroendocrine tumors	Neoplasms
C7A024	Malignant carcinoid tumor of the descending colon	Malignant neuroendocrine tumors	Neoplasms
C7A025	Malignant carcinoid tumor of the sigmoid colon	Malignant neuroendocrine tumors	Neoplasms
C7A026	Malignant carcinoid tumor of the rectum	Malignant neuroendocrine tumors	Neoplasms
C7A029	Malignant carcinoid tumor of the large intestine, unspecified portion	Malignant neuroendocrine tumors	Neoplasms
C7A090	Malignant carcinoid tumor of the bronchus and lung	Malignant neuroendocrine tumors	Neoplasms
C7A091	Malignant carcinoid tumor of the thymus	Malignant neuroendocrine tumors	Neoplasms
C7A092	Malignant carcinoid tumor of the stomach	Malignant neuroendocrine tumors	Neoplasms
C7A093	Malignant carcinoid tumor of the kidney	Malignant neuroendocrine tumors	Neoplasms
C7A094	Malignant carcinoid tumor of the foregut, unspecified	Malignant neuroendocrine tumors	Neoplasms
C7A095	Malignant carcinoid tumor of the midgut, unspecified	Malignant neuroendocrine tumors	Neoplasms
C7A096	Malignant carcinoid tumor of the hindgut, unspecified	Malignant neuroendocrine tumors	Neoplasms
C7A098	Malignant carcinoid tumors of other sites	Malignant neuroendocrine tumors	Neoplasms
C7A1	Malignant poorly differentiated neuroendocrine tumors	Malignant neuroendocrine tumors	Neoplasms
C7A8	Other malignant neuroendocrine tumors	Malignant neuroendocrine tumors	Neoplasms
C7B00	Secondary carcinoid tumors, unspecified site	Malignant neuroendocrine tumors	Neoplasms
C7B01	Secondary carcinoid tumors of distant lymph nodes	Malignant neuroendocrine tumors	Neoplasms
C7B02	Secondary carcinoid tumors of liver	Malignant neuroendocrine tumors	Neoplasms
C7B03	Secondary carcinoid tumors of bone	Malignant neuroendocrine tumors	Neoplasms
C7B04	Secondary carcinoid tumors of peritoneum	Malignant neuroendocrine tumors	Neoplasms
C7B09	Secondary carcinoid tumors of other sites	Malignant neuroendocrine tumors	Neoplasms
C7B1	Secondary Merkel cell carcinoma	Malignant neuroendocrine tumors	Neoplasms
C7B8	Other secondary neuroendocrine tumors	Malignant neuroendocrine tumors	Neoplasms
C800	Disseminated malignant neoplasm, unspecified	Malignant neoplasm, unspecified	Neoplasms
C801	Malignant (primary) neoplasm, unspecified	Malignant neoplasm, unspecified	Neoplasms
C802	Malignant neoplasm associated with transplanted organ	Unacceptable PDX	Other
C8100	Nodular lymphocyte predominant Hodgkin lymphoma, unspecified site	Hodgkin lymphoma	Neoplasms
C8101	Nodular lymphocyte predominant Hodgkin lymphoma, lymph nodes of head, face, and neck	Hodgkin lymphoma	Neoplasms
C8102	Nodular lymphocyte predominant Hodgkin lymphoma, intrathoracic lymph nodes	Hodgkin lymphoma	Neoplasms
C8103	Nodular lymphocyte predominant Hodgkin lymphoma, intra-abdominal lymph nodes	Hodgkin lymphoma	Neoplasms
C8104	Nodular lymphocyte predominant Hodgkin lymphoma, lymph nodes of axilla and upper limb	Hodgkin lymphoma	Neoplasms
C8105	Nodular lymphocyte predominant Hodgkin lymphoma, lymph nodes of inguinal region and lower limb	Hodgkin lymphoma	Neoplasms
C8106	Nodular lymphocyte predominant Hodgkin lymphoma, intrapelvic lymph nodes	Hodgkin lymphoma	Neoplasms
C8107	Nodular lymphocyte predominant Hodgkin lymphoma, spleen	Hodgkin lymphoma	Neoplasms
C8108	Nodular lymphocyte predominant Hodgkin lymphoma, lymph nodes of multiple sites	Hodgkin lymphoma	Neoplasms
C8109	Nodular lymphocyte predominant Hodgkin lymphoma, extranodal and solid organ sites	Hodgkin lymphoma	Neoplasms
C8110	Nodular sclerosis Hodgkin lymphoma, unspecified site	Hodgkin lymphoma	Neoplasms
C8111	Nodular sclerosis Hodgkin lymphoma, lymph nodes of head, face, and neck	Hodgkin lymphoma	Neoplasms
C8112	Nodular sclerosis Hodgkin lymphoma, intrathoracic lymph nodes	Hodgkin lymphoma	Neoplasms
C8113	Nodular sclerosis Hodgkin lymphoma, intra-abdominal lymph nodes	Hodgkin lymphoma	Neoplasms
C8114	Nodular sclerosis Hodgkin lymphoma, lymph nodes of axilla and upper limb	Hodgkin lymphoma	Neoplasms
C8115	Nodular sclerosis Hodgkin lymphoma, lymph nodes of inguinal region and lower limb	Hodgkin lymphoma	Neoplasms
C8116	Nodular sclerosis Hodgkin lymphoma, intrapelvic lymph nodes	Hodgkin lymphoma	Neoplasms
C8117	Nodular sclerosis Hodgkin lymphoma, spleen	Hodgkin lymphoma	Neoplasms
C8118	Nodular sclerosis Hodgkin lymphoma, lymph nodes of multiple sites	Hodgkin lymphoma	Neoplasms
C8119	Nodular sclerosis Hodgkin lymphoma, extranodal and solid organ sites	Hodgkin lymphoma	Neoplasms
C8120	Mixed cellularity Hodgkin lymphoma, unspecified site	Hodgkin lymphoma	Neoplasms
C8121	Mixed cellularity Hodgkin lymphoma, lymph nodes of head, face, and neck	Hodgkin lymphoma	Neoplasms
C8122	Mixed cellularity Hodgkin lymphoma, intrathoracic lymph nodes	Hodgkin lymphoma	Neoplasms
C8123	Mixed cellularity Hodgkin lymphoma, intra-abdominal lymph nodes	Hodgkin lymphoma	Neoplasms
C8124	Mixed cellularity Hodgkin lymphoma, lymph nodes of axilla and upper limb	Hodgkin lymphoma	Neoplasms
C8125	Mixed cellularity Hodgkin lymphoma, lymph nodes of inguinal region and lower limb	Hodgkin lymphoma	Neoplasms
C8126	Mixed cellularity Hodgkin lymphoma, intrapelvic lymph nodes	Hodgkin lymphoma	Neoplasms
C8127	Mixed cellularity Hodgkin lymphoma, spleen	Hodgkin lymphoma	Neoplasms
C8128	Mixed cellularity Hodgkin lymphoma, lymph nodes of multiple sites	Hodgkin lymphoma	Neoplasms
C8129	Mixed cellularity Hodgkin lymphoma, extranodal and solid organ sites	Hodgkin lymphoma	Neoplasms
C8130	Lymphocyte depleted Hodgkin lymphoma, unspecified site	Hodgkin lymphoma	Neoplasms
C8131	Lymphocyte depleted Hodgkin lymphoma, lymph nodes of head, face, and neck	Hodgkin lymphoma	Neoplasms
C8132	Lymphocyte depleted Hodgkin lymphoma, intrathoracic lymph nodes	Hodgkin lymphoma	Neoplasms
C8133	Lymphocyte depleted Hodgkin lymphoma, intra-abdominal lymph nodes	Hodgkin lymphoma	Neoplasms
C8134	Lymphocyte depleted Hodgkin lymphoma, lymph nodes of axilla and upper limb	Hodgkin lymphoma	Neoplasms
C8135	Lymphocyte depleted Hodgkin lymphoma, lymph nodes of inguinal region and lower limb	Hodgkin lymphoma	Neoplasms
C8136	Lymphocyte depleted Hodgkin lymphoma, intrapelvic lymph nodes	Hodgkin lymphoma	Neoplasms
C8137	Lymphocyte depleted Hodgkin lymphoma, spleen	Hodgkin lymphoma	Neoplasms
C8138	Lymphocyte depleted Hodgkin lymphoma, lymph nodes of multiple sites	Hodgkin lymphoma	Neoplasms
C8139	Lymphocyte depleted Hodgkin lymphoma, extranodal and solid organ sites	Hodgkin lymphoma	Neoplasms
C8140	Lymphocyte-rich Hodgkin lymphoma, unspecified site	Hodgkin lymphoma	Neoplasms
C8141	Lymphocyte-rich Hodgkin lymphoma, lymph nodes of head, face, and neck	Hodgkin lymphoma	Neoplasms
C8142	Lymphocyte-rich Hodgkin lymphoma, intrathoracic lymph nodes	Hodgkin lymphoma	Neoplasms
C8143	Lymphocyte-rich Hodgkin lymphoma, intra-abdominal lymph nodes	Hodgkin lymphoma	Neoplasms
C8144	Lymphocyte-rich Hodgkin lymphoma, lymph nodes of axilla and upper limb	Hodgkin lymphoma	Neoplasms
C8145	Lymphocyte-rich Hodgkin lymphoma, lymph nodes of inguinal region and lower limb	Hodgkin lymphoma	Neoplasms
C8146	Lymphocyte-rich Hodgkin lymphoma, intrapelvic lymph nodes	Hodgkin lymphoma	Neoplasms
C8147	Lymphocyte-rich Hodgkin lymphoma, spleen	Hodgkin lymphoma	Neoplasms
C8148	Lymphocyte-rich Hodgkin lymphoma, lymph nodes of multiple sites	Hodgkin lymphoma	Neoplasms
C8149	Lymphocyte-rich Hodgkin lymphoma, extranodal and solid organ sites	Hodgkin lymphoma	Neoplasms
C8170	Other Hodgkin lymphoma, unspecified site	Hodgkin lymphoma	Neoplasms
C8171	Other Hodgkin lymphoma, lymph nodes of head, face, and neck	Hodgkin lymphoma	Neoplasms
C8172	Other Hodgkin lymphoma, intrathoracic lymph nodes	Hodgkin lymphoma	Neoplasms
C8173	Other Hodgkin lymphoma, intra-abdominal lymph nodes	Hodgkin lymphoma	Neoplasms
C8174	Other Hodgkin lymphoma, lymph nodes of axilla and upper limb	Hodgkin lymphoma	Neoplasms
C8175	Other Hodgkin lymphoma, lymph nodes of inguinal region and lower limb	Hodgkin lymphoma	Neoplasms
C8176	Other Hodgkin lymphoma, intrapelvic lymph nodes	Hodgkin lymphoma	Neoplasms
C8177	Other Hodgkin lymphoma, spleen	Hodgkin lymphoma	Neoplasms
C8178	Other Hodgkin lymphoma, lymph nodes of multiple sites	Hodgkin lymphoma	Neoplasms
C8179	Other Hodgkin lymphoma, extranodal and solid organ sites	Hodgkin lymphoma	Neoplasms
C8190	Hodgkin lymphoma, unspecified, unspecified site	Hodgkin lymphoma	Neoplasms
C8191	Hodgkin lymphoma, unspecified, lymph nodes of head, face, and neck	Hodgkin lymphoma	Neoplasms
C8192	Hodgkin lymphoma, unspecified, intrathoracic lymph nodes	Hodgkin lymphoma	Neoplasms
C8193	Hodgkin lymphoma, unspecified, intra-abdominal lymph nodes	Hodgkin lymphoma	Neoplasms
C8194	Hodgkin lymphoma, unspecified, lymph nodes of axilla and upper limb	Hodgkin lymphoma	Neoplasms
C8195	Hodgkin lymphoma, unspecified, lymph nodes of inguinal region and lower limb	Hodgkin lymphoma	Neoplasms
C8196	Hodgkin lymphoma, unspecified, intrapelvic lymph nodes	Hodgkin lymphoma	Neoplasms
C8197	Hodgkin lymphoma, unspecified, spleen	Hodgkin lymphoma	Neoplasms
C8198	Hodgkin lymphoma, unspecified, lymph nodes of multiple sites	Hodgkin lymphoma	Neoplasms
C8199	Hodgkin lymphoma, unspecified, extranodal and solid organ sites	Hodgkin lymphoma	Neoplasms
C8200	Follicular lymphoma grade I, unspecified site	Non-Hodgkin lymphoma	Neoplasms
C8201	Follicular lymphoma grade I, lymph nodes of head, face, and neck	Non-Hodgkin lymphoma	Neoplasms
C8202	Follicular lymphoma grade I, intrathoracic lymph nodes	Non-Hodgkin lymphoma	Neoplasms
C8203	Follicular lymphoma grade I, intra-abdominal lymph nodes	Non-Hodgkin lymphoma	Neoplasms
C8204	Follicular lymphoma grade I, lymph nodes of axilla and upper limb	Non-Hodgkin lymphoma	Neoplasms
C8205	Follicular lymphoma grade I, lymph nodes of inguinal region and lower limb	Non-Hodgkin lymphoma	Neoplasms
C8206	Follicular lymphoma grade I, intrapelvic lymph nodes	Non-Hodgkin lymphoma	Neoplasms
C8207	Follicular lymphoma grade I, spleen	Non-Hodgkin lymphoma	Neoplasms
C8208	Follicular lymphoma grade I, lymph nodes of multiple sites	Non-Hodgkin lymphoma	Neoplasms
C8209	Follicular lymphoma grade I, extranodal and solid organ sites	Non-Hodgkin lymphoma	Neoplasms
C8210	Follicular lymphoma grade II, unspecified site	Non-Hodgkin lymphoma	Neoplasms
C8211	Follicular lymphoma grade II, lymph nodes of head, face, and neck	Non-Hodgkin lymphoma	Neoplasms
C8212	Follicular lymphoma grade II, intrathoracic lymph nodes	Non-Hodgkin lymphoma	Neoplasms
C8213	Follicular lymphoma grade II, intra-abdominal lymph nodes	Non-Hodgkin lymphoma	Neoplasms
C8214	Follicular lymphoma grade II, lymph nodes of axilla and upper limb	Non-Hodgkin lymphoma	Neoplasms
C8215	Follicular lymphoma grade II, lymph nodes of inguinal region and lower limb	Non-Hodgkin lymphoma	Neoplasms
C8216	Follicular lymphoma grade II, intrapelvic lymph nodes	Non-Hodgkin lymphoma	Neoplasms
C8217	Follicular lymphoma grade II, spleen	Non-Hodgkin lymphoma	Neoplasms
C8218	Follicular lymphoma grade II, lymph nodes of multiple sites	Non-Hodgkin lymphoma	Neoplasms
C8219	Follicular lymphoma grade II, extranodal and solid organ sites	Non-Hodgkin lymphoma	Neoplasms
C8220	Follicular lymphoma grade III, unspecified, unspecified site	Non-Hodgkin lymphoma	Neoplasms
C8221	Follicular lymphoma grade III, unspecified, lymph nodes of head, face, and neck	Non-Hodgkin lymphoma	Neoplasms
C8222	Follicular lymphoma grade III, unspecified, intrathoracic lymph nodes	Non-Hodgkin lymphoma	Neoplasms
C8223	Follicular lymphoma grade III, unspecified, intra-abdominal lymph nodes	Non-Hodgkin lymphoma	Neoplasms
C8224	Follicular lymphoma grade III, unspecified, lymph nodes of axilla and upper limb	Non-Hodgkin lymphoma	Neoplasms
C8225	Follicular lymphoma grade III, unspecified, lymph nodes of inguinal region and lower limb	Non-Hodgkin lymphoma	Neoplasms
C8226	Follicular lymphoma grade III, unspecified, intrapelvic lymph nodes	Non-Hodgkin lymphoma	Neoplasms
C8227	Follicular lymphoma grade III, unspecified, spleen	Non-Hodgkin lymphoma	Neoplasms
C8228	Follicular lymphoma grade III, unspecified, lymph nodes of multiple sites	Non-Hodgkin lymphoma	Neoplasms
C8229	Follicular lymphoma grade III, unspecified, extranodal and solid organ sites	Non-Hodgkin lymphoma	Neoplasms
C8230	Follicular lymphoma grade IIIa, unspecified site	Non-Hodgkin lymphoma	Neoplasms
C8231	Follicular lymphoma grade IIIa, lymph nodes of head, face, and neck	Non-Hodgkin lymphoma	Neoplasms
C8232	Follicular lymphoma grade IIIa, intrathoracic lymph nodes	Non-Hodgkin lymphoma	Neoplasms
C8233	Follicular lymphoma grade IIIa, intra-abdominal lymph nodes	Non-Hodgkin lymphoma	Neoplasms
C8234	Follicular lymphoma grade IIIa, lymph nodes of axilla and upper limb	Non-Hodgkin lymphoma	Neoplasms
C8235	Follicular lymphoma grade IIIa, lymph nodes of inguinal region and lower limb	Non-Hodgkin lymphoma	Neoplasms
C8236	Follicular lymphoma grade IIIa, intrapelvic lymph nodes	Non-Hodgkin lymphoma	Neoplasms
C8237	Follicular lymphoma grade IIIa, spleen	Non-Hodgkin lymphoma	Neoplasms
C8238	Follicular lymphoma grade IIIa, lymph nodes of multiple sites	Non-Hodgkin lymphoma	Neoplasms
C8239	Follicular lymphoma grade IIIa, extranodal and solid organ sites	Non-Hodgkin lymphoma	Neoplasms
C8240	Follicular lymphoma grade IIIb, unspecified site	Non-Hodgkin lymphoma	Neoplasms
C8241	Follicular lymphoma grade IIIb, lymph nodes of head, face, and neck	Non-Hodgkin lymphoma	Neoplasms
C8242	Follicular lymphoma grade IIIb, intrathoracic lymph nodes	Non-Hodgkin lymphoma	Neoplasms
C8243	Follicular lymphoma grade IIIb, intra-abdominal lymph nodes	Non-Hodgkin lymphoma	Neoplasms
C8244	Follicular lymphoma grade IIIb, lymph nodes of axilla and upper limb	Non-Hodgkin lymphoma	Neoplasms
C8245	Follicular lymphoma grade IIIb, lymph nodes of inguinal region and lower limb	Non-Hodgkin lymphoma	Neoplasms
C8246	Follicular lymphoma grade IIIb, intrapelvic lymph nodes	Non-Hodgkin lymphoma	Neoplasms
C8247	Follicular lymphoma grade IIIb, spleen	Non-Hodgkin lymphoma	Neoplasms
C8248	Follicular lymphoma grade IIIb, lymph nodes of multiple sites	Non-Hodgkin lymphoma	Neoplasms
C8249	Follicular lymphoma grade IIIb, extranodal and solid organ sites	Non-Hodgkin lymphoma	Neoplasms
C8250	Diffuse follicle center lymphoma, unspecified site	Non-Hodgkin lymphoma	Neoplasms
C8251	Diffuse follicle center lymphoma, lymph nodes of head, face, and neck	Non-Hodgkin lymphoma	Neoplasms
C8252	Diffuse follicle center lymphoma, intrathoracic lymph nodes	Non-Hodgkin lymphoma	Neoplasms
C8253	Diffuse follicle center lymphoma, intra-abdominal lymph nodes	Non-Hodgkin lymphoma	Neoplasms
C8254	Diffuse follicle center lymphoma, lymph nodes of axilla and upper limb	Non-Hodgkin lymphoma	Neoplasms
C8255	Diffuse follicle center lymphoma, lymph nodes of inguinal region and lower limb	Non-Hodgkin lymphoma	Neoplasms
C8256	Diffuse follicle center lymphoma, intrapelvic lymph nodes	Non-Hodgkin lymphoma	Neoplasms
C8257	Diffuse follicle center lymphoma, spleen	Non-Hodgkin lymphoma	Neoplasms
C8258	Diffuse follicle center lymphoma, lymph nodes of multiple sites	Non-Hodgkin lymphoma	Neoplasms
C8259	Diffuse follicle center lymphoma, extranodal and solid organ sites	Non-Hodgkin lymphoma	Neoplasms
C8260	Cutaneous follicle center lymphoma, unspecified site	Non-Hodgkin lymphoma	Neoplasms
C8261	Cutaneous follicle center lymphoma, lymph nodes of head, face, and neck	Non-Hodgkin lymphoma	Neoplasms
C8262	Cutaneous follicle center lymphoma, intrathoracic lymph nodes	Non-Hodgkin lymphoma	Neoplasms
C8263	Cutaneous follicle center lymphoma, intra-abdominal lymph nodes	Non-Hodgkin lymphoma	Neoplasms
C8264	Cutaneous follicle center lymphoma, lymph nodes of axilla and upper limb	Non-Hodgkin lymphoma	Neoplasms
C8265	Cutaneous follicle center lymphoma, lymph nodes of inguinal region and lower limb	Non-Hodgkin lymphoma	Neoplasms
C8266	Cutaneous follicle center lymphoma, intrapelvic lymph nodes	Non-Hodgkin lymphoma	Neoplasms
C8267	Cutaneous follicle center lymphoma, spleen	Non-Hodgkin lymphoma	Neoplasms
C8268	Cutaneous follicle center lymphoma, lymph nodes of multiple sites	Non-Hodgkin lymphoma	Neoplasms
C8269	Cutaneous follicle center lymphoma, extranodal and solid organ sites	Non-Hodgkin lymphoma	Neoplasms
C8280	Other types of follicular lymphoma, unspecified site	Non-Hodgkin lymphoma	Neoplasms
C8281	Other types of follicular lymphoma, lymph nodes of head, face, and neck	Non-Hodgkin lymphoma	Neoplasms
C8282	Other types of follicular lymphoma, intrathoracic lymph nodes	Non-Hodgkin lymphoma	Neoplasms
C8283	Other types of follicular lymphoma, intra-abdominal lymph nodes	Non-Hodgkin lymphoma	Neoplasms
C8284	Other types of follicular lymphoma, lymph nodes of axilla and upper limb	Non-Hodgkin lymphoma	Neoplasms
C8285	Other types of follicular lymphoma, lymph nodes of inguinal region and lower limb	Non-Hodgkin lymphoma	Neoplasms
C8286	Other types of follicular lymphoma, intrapelvic lymph nodes	Non-Hodgkin lymphoma	Neoplasms
C8287	Other types of follicular lymphoma, spleen	Non-Hodgkin lymphoma	Neoplasms
C8288	Other types of follicular lymphoma, lymph nodes of multiple sites	Non-Hodgkin lymphoma	Neoplasms
C8289	Other types of follicular lymphoma, extranodal and solid organ sites	Non-Hodgkin lymphoma	Neoplasms
C8290	Follicular lymphoma, unspecified, unspecified site	Non-Hodgkin lymphoma	Neoplasms
C8291	Follicular lymphoma, unspecified, lymph nodes of head, face, and neck	Non-Hodgkin lymphoma	Neoplasms
C8292	Follicular lymphoma, unspecified, intrathoracic lymph nodes	Non-Hodgkin lymphoma	Neoplasms
C8293	Follicular lymphoma, unspecified, intra-abdominal lymph nodes	Non-Hodgkin lymphoma	Neoplasms
C8294	Follicular lymphoma, unspecified, lymph nodes of axilla and upper limb	Non-Hodgkin lymphoma	Neoplasms
C8295	Follicular lymphoma, unspecified, lymph nodes of inguinal region and lower limb	Non-Hodgkin lymphoma	Neoplasms
C8296	Follicular lymphoma, unspecified, intrapelvic lymph nodes	Non-Hodgkin lymphoma	Neoplasms
C8297	Follicular lymphoma, unspecified, spleen	Non-Hodgkin lymphoma	Neoplasms
C8298	Follicular lymphoma, unspecified, lymph nodes of multiple sites	Non-Hodgkin lymphoma	Neoplasms
C8299	Follicular lymphoma, unspecified, extranodal and solid organ sites	Non-Hodgkin lymphoma	Neoplasms
C8300	Small cell B-cell lymphoma, unspecified site	Non-Hodgkin lymphoma	Neoplasms
C8301	Small cell B-cell lymphoma, lymph nodes of head, face, and neck	Non-Hodgkin lymphoma	Neoplasms
C8302	Small cell B-cell lymphoma, intrathoracic lymph nodes	Non-Hodgkin lymphoma	Neoplasms
C8303	Small cell B-cell lymphoma, intra-abdominal lymph nodes	Non-Hodgkin lymphoma	Neoplasms
C8304	Small cell B-cell lymphoma, lymph nodes of axilla and upper limb	Non-Hodgkin lymphoma	Neoplasms
C8305	Small cell B-cell lymphoma, lymph nodes of inguinal region and lower limb	Non-Hodgkin lymphoma	Neoplasms
C8306	Small cell B-cell lymphoma, intrapelvic lymph nodes	Non-Hodgkin lymphoma	Neoplasms
C8307	Small cell B-cell lymphoma, spleen	Non-Hodgkin lymphoma	Neoplasms
C8308	Small cell B-cell lymphoma, lymph nodes of multiple sites	Non-Hodgkin lymphoma	Neoplasms
C8309	Small cell B-cell lymphoma, extranodal and solid organ sites	Non-Hodgkin lymphoma	Neoplasms
C8310	Mantle cell lymphoma, unspecified site	Non-Hodgkin lymphoma	Neoplasms
C8311	Mantle cell lymphoma, lymph nodes of head, face, and neck	Non-Hodgkin lymphoma	Neoplasms
C8312	Mantle cell lymphoma, intrathoracic lymph nodes	Non-Hodgkin lymphoma	Neoplasms
C8313	Mantle cell lymphoma, intra-abdominal lymph nodes	Non-Hodgkin lymphoma	Neoplasms
C8314	Mantle cell lymphoma, lymph nodes of axilla and upper limb	Non-Hodgkin lymphoma	Neoplasms
C8315	Mantle cell lymphoma, lymph nodes of inguinal region and lower limb	Non-Hodgkin lymphoma	Neoplasms
C8316	Mantle cell lymphoma, intrapelvic lymph nodes	Non-Hodgkin lymphoma	Neoplasms
C8317	Mantle cell lymphoma, spleen	Non-Hodgkin lymphoma	Neoplasms
C8318	Mantle cell lymphoma, lymph nodes of multiple sites	Non-Hodgkin lymphoma	Neoplasms
C8319	Mantle cell lymphoma, extranodal and solid organ sites	Non-Hodgkin lymphoma	Neoplasms
C8330	Diffuse large B-cell lymphoma, unspecified site	Non-Hodgkin lymphoma	Neoplasms
C8331	Diffuse large B-cell lymphoma, lymph nodes of head, face, and neck	Non-Hodgkin lymphoma	Neoplasms
C8332	Diffuse large B-cell lymphoma, intrathoracic lymph nodes	Non-Hodgkin lymphoma	Neoplasms
C8333	Diffuse large B-cell lymphoma, intra-abdominal lymph nodes	Non-Hodgkin lymphoma	Neoplasms
C8334	Diffuse large B-cell lymphoma, lymph nodes of axilla and upper limb	Non-Hodgkin lymphoma	Neoplasms
C8335	Diffuse large B-cell lymphoma, lymph nodes of inguinal region and lower limb	Non-Hodgkin lymphoma	Neoplasms
C8336	Diffuse large B-cell lymphoma, intrapelvic lymph nodes	Non-Hodgkin lymphoma	Neoplasms
C8337	Diffuse large B-cell lymphoma, spleen	Non-Hodgkin lymphoma	Neoplasms
C8338	Diffuse large B-cell lymphoma, lymph nodes of multiple sites	Non-Hodgkin lymphoma	Neoplasms
C8339	Diffuse large B-cell lymphoma, extranodal and solid organ sites	Non-Hodgkin lymphoma	Neoplasms
C8350	Lymphoblastic (diffuse) lymphoma, unspecified site	Non-Hodgkin lymphoma	Neoplasms
C8351	Lymphoblastic (diffuse) lymphoma, lymph nodes of head, face, and neck	Non-Hodgkin lymphoma	Neoplasms
C8352	Lymphoblastic (diffuse) lymphoma, intrathoracic lymph nodes	Non-Hodgkin lymphoma	Neoplasms
C8353	Lymphoblastic (diffuse) lymphoma, intra-abdominal lymph nodes	Non-Hodgkin lymphoma	Neoplasms
C8354	Lymphoblastic (diffuse) lymphoma, lymph nodes of axilla and upper limb	Non-Hodgkin lymphoma	Neoplasms
C8355	Lymphoblastic (diffuse) lymphoma, lymph nodes of inguinal region and lower limb	Non-Hodgkin lymphoma	Neoplasms
C8356	Lymphoblastic (diffuse) lymphoma, intrapelvic lymph nodes	Non-Hodgkin lymphoma	Neoplasms
C8357	Lymphoblastic (diffuse) lymphoma, spleen	Non-Hodgkin lymphoma	Neoplasms
C8358	Lymphoblastic (diffuse) lymphoma, lymph nodes of multiple sites	Non-Hodgkin lymphoma	Neoplasms
C8359	Lymphoblastic (diffuse) lymphoma, extranodal and solid organ sites	Non-Hodgkin lymphoma	Neoplasms
C8370	Burkitt lymphoma, unspecified site	Non-Hodgkin lymphoma	Neoplasms
C8371	Burkitt lymphoma, lymph nodes of head, face, and neck	Non-Hodgkin lymphoma	Neoplasms
C8372	Burkitt lymphoma, intrathoracic lymph nodes	Non-Hodgkin lymphoma	Neoplasms
C8373	Burkitt lymphoma, intra-abdominal lymph nodes	Non-Hodgkin lymphoma	Neoplasms
C8374	Burkitt lymphoma, lymph nodes of axilla and upper limb	Non-Hodgkin lymphoma	Neoplasms
C8375	Burkitt lymphoma, lymph nodes of inguinal region and lower limb	Non-Hodgkin lymphoma	Neoplasms
C8376	Burkitt lymphoma, intrapelvic lymph nodes	Non-Hodgkin lymphoma	Neoplasms
C8377	Burkitt lymphoma, spleen	Non-Hodgkin lymphoma	Neoplasms
C8378	Burkitt lymphoma, lymph nodes of multiple sites	Non-Hodgkin lymphoma	Neoplasms
C8379	Burkitt lymphoma, extranodal and solid organ sites	Non-Hodgkin lymphoma	Neoplasms
C8380	Other non-follicular lymphoma, unspecified site	Non-Hodgkin lymphoma	Neoplasms
C8381	Other non-follicular lymphoma, lymph nodes of head, face, and neck	Non-Hodgkin lymphoma	Neoplasms
C8382	Other non-follicular lymphoma, intrathoracic lymph nodes	Non-Hodgkin lymphoma	Neoplasms
C8383	Other non-follicular lymphoma, intra-abdominal lymph nodes	Non-Hodgkin lymphoma	Neoplasms
C8384	Other non-follicular lymphoma, lymph nodes of axilla and upper limb	Non-Hodgkin lymphoma	Neoplasms
C8385	Other non-follicular lymphoma, lymph nodes of inguinal region and lower limb	Non-Hodgkin lymphoma	Neoplasms
C8386	Other non-follicular lymphoma, intrapelvic lymph nodes	Non-Hodgkin lymphoma	Neoplasms
C8387	Other non-follicular lymphoma, spleen	Non-Hodgkin lymphoma	Neoplasms
C8388	Other non-follicular lymphoma, lymph nodes of multiple sites	Non-Hodgkin lymphoma	Neoplasms
C8389	Other non-follicular lymphoma, extranodal and solid organ sites	Non-Hodgkin lymphoma	Neoplasms
C8390	Non-follicular (diffuse) lymphoma, unspecified, unspecified site	Non-Hodgkin lymphoma	Neoplasms
C8391	Non-follicular (diffuse) lymphoma, unspecified, lymph nodes of head, face, and neck	Non-Hodgkin lymphoma	Neoplasms
C8392	Non-follicular (diffuse) lymphoma, unspecified, intrathoracic lymph nodes	Non-Hodgkin lymphoma	Neoplasms
C8393	Non-follicular (diffuse) lymphoma, unspecified, intra-abdominal lymph nodes	Non-Hodgkin lymphoma	Neoplasms
C8394	Non-follicular (diffuse) lymphoma, unspecified, lymph nodes of axilla and upper limb	Non-Hodgkin lymphoma	Neoplasms
C8395	Non-follicular (diffuse) lymphoma, unspecified, lymph nodes of inguinal region and lower limb	Non-Hodgkin lymphoma	Neoplasms
C8396	Non-follicular (diffuse) lymphoma, unspecified, intrapelvic lymph nodes	Non-Hodgkin lymphoma	Neoplasms
C8397	Non-follicular (diffuse) lymphoma, unspecified, spleen	Non-Hodgkin lymphoma	Neoplasms
C8398	Non-follicular (diffuse) lymphoma, unspecified, lymph nodes of multiple sites	Non-Hodgkin lymphoma	Neoplasms
C8399	Non-follicular (diffuse) lymphoma, unspecified, extranodal and solid organ sites	Non-Hodgkin lymphoma	Neoplasms
C8400	Mycosis fungoides, unspecified site	Non-Hodgkin lymphoma	Neoplasms
C8401	Mycosis fungoides, lymph nodes of head, face, and neck	Non-Hodgkin lymphoma	Neoplasms
[truncated: 71,207 more rows]
