# Supplementary material for: A Disease Identification Algorithm for Medical Crowdfunding Campaigns: Validation Study
Source: J Med Internet Res. 2022 Jun 21;24(6):e32867. doi: 10.2196/32867 (PMC9257615; doi:10.2196/32867)
Supplement: Multimedia Appendix 4 [file jmir_v24i6e32867_app4.xlsx]

## Sheet: Multimedia Appendix 4
Multimedia Appendix 4. Reference set indicating presence (1) or absence (0) of each disease category in the corresponding campaign url.
url	Cardiovascular diseases	Endocrine diseases	Gastrointestinal diseases	Genitourinary diseases	Infections	Injuries and external causes	Mental health disorders	Musculoskeletal diseases	Neoplasms	Nervous system diseases	Respiratory diseases
https://www.gofundme.com/f/1v3emdk740	0	0	0	0	0	0	0	0	0	0	0
https://www.gofundme.com/f/1xizs9mpo0	0	0	0	0	0	0	0	0	0	0	1
https://www.gofundme.com/f/1zk33nyftc	0	1	0	0	0	0	1	0	0	0	0
https://www.gofundme.com/f/22efh5hg	0	0	0	0	0	0	0	1	0	0	0
https://www.gofundme.com/f/22kcir7teo	1	0	0	1	1	0	0	1	0	0	1
https://www.gofundme.com/f/234rrn40qo	0	0	0	0	0	0	1	0	0	0	0
https://www.gofundme.com/f/24yze8hw	0	0	0	0	0	0	0	0	1	0	0
https://www.gofundme.com/f/279cd9g	0	0	0	0	0	0	0	0	1	0	0
https://www.gofundme.com/f/2843x7gf	0	0	0	0	0	0	0	0	1	0	0
https://www.gofundme.com/f/29gyb98	0	0	0	0	0	0	0	0	0	1	1
https://www.gofundme.com/f/2nsxxjng	0	1	0	0	0	0	0	0	0	0	0
https://www.gofundme.com/f/2rmtktt8	0	0	0	0	1	0	0	0	1	0	0
https://www.gofundme.com/f/2t4nqbuk	0	0	0	0	0	0	0	0	0	1	0
https://www.gofundme.com/f/2tgzb38	1	0	0	0	0	0	0	0	0	1	0
https://www.gofundme.com/f/2ujjqk	0	0	0	0	0	0	0	0	0	0	0
https://www.gofundme.com/f/32a2b3-medical-and-expenses	0	0	0	0	0	1	0	0	0	0	0
https://www.gofundme.com/f/3r332gm8	0	0	1	0	0	0	1	1	0	1	1
https://www.gofundme.com/f/4fdhv-my-fathers-cancer-treatment	0	0	0	0	0	0	0	0	1	0	0
https://www.gofundme.com/f/4j0h1a0	0	0	0	0	0	1	0	0	0	0	0
https://www.gofundme.com/f/5d5rsw-help-michael-beat-cancer	0	0	0	0	0	0	0	0	1	0	0
https://www.gofundme.com/f/5pbs50	0	0	0	1	0	1	1	1	0	0	1
https://www.gofundme.com/f/650z2eo	0	1	0	0	0	0	0	1	0	0	0
https://www.gofundme.com/f/7t39wo	0	0	0	0	0	0	0	0	0	0	0
https://www.gofundme.com/f/89yriw	0	0	0	0	0	1	0	0	0	0	0
https://www.gofundme.com/f/8an3n-gabriel039s-top-surgery	0	0	0	0	0	0	1	0	0	0	0
https://www.gofundme.com/f/9jnjuhpc	0	0	0	0	0	0	0	0	0	0	1
https://www.gofundme.com/f/9pt477n8	0	0	0	1	0	0	0	0	0	0	0
https://www.gofundme.com/f/9tjhwu-please-help	1	0	1	0	0	0	0	0	0	0	0
https://www.gofundme.com/f/9yelp8	0	0	0	0	0	0	0	0	1	0	0
https://www.gofundme.com/f/AmberandEmily	0	0	0	0	1	0	0	1	0	1	0
https://www.gofundme.com/f/Denningfamily	0	0	0	1	1	1	0	0	0	1	0
https://www.gofundme.com/f/EvaDayWulffCancer	0	0	0	0	0	0	0	0	1	0	0
https://www.gofundme.com/f/HELPerinFIGHTCANCER	0	0	0	0	0	0	0	0	1	0	0
https://www.gofundme.com/f/JessiMckenzie	0	0	0	1	0	0	0	0	0	0	0
https://www.gofundme.com/f/Jojozjourney	0	0	0	0	0	0	0	0	1	0	0
https://www.gofundme.com/f/KatiesCFDoubleLungTransplantFund	0	1	0	0	0	0	0	0	0	0	1
https://www.gofundme.com/f/Mizmig	0	0	0	1	0	0	0	0	0	0	0
https://www.gofundme.com/f/PrattStrong-TeamJanet	0	0	0	0	0	0	0	0	1	0	0
https://www.gofundme.com/f/Rene-039-sjourney	1	0	0	0	0	0	0	1	0	0	0
https://www.gofundme.com/f/Support4Shannon	0	0	0	0	0	0	0	0	1	0	0
https://www.gofundme.com/f/TeamDanica-Monica	0	0	0	0	0	0	0	1	0	1	0
https://www.gofundme.com/f/WeGotYourBackEric	0	0	0	0	0	0	0	0	1	0	0
https://www.gofundme.com/f/WestonGernentz	1	0	0	0	0	0	0	0	0	0	0
https://www.gofundme.com/f/a-mothers-fight-against-breast-cancer	0	0	0	0	0	0	0	0	1	0	0
https://www.gofundme.com/f/a-slice-of-happiness	1	1	0	0	0	0	0	0	0	0	0
https://www.gofundme.com/f/addison-mae-potts	1	0	0	0	0	0	0	0	0	0	0
https://www.gofundme.com/f/aqudz0	0	0	0	0	0	0	0	0	1	0	0
https://www.gofundme.com/f/arlene-toy-is-battling-lung-disease	0	0	0	0	0	0	0	0	0	0	1
https://www.gofundme.com/f/baby-ezra039s-helmet	0	0	0	0	0	0	0	1	0	0	0
https://www.gofundme.com/f/baby-grace039s-road-to-recovery	0	0	0	0	0	0	0	1	0	0	0
https://www.gofundme.com/f/bailey-finch-medical-expense-for-heart-dr	1	0	0	0	0	0	0	0	0	0	0
https://www.gofundme.com/f/barry039s-medical-fees	0	1	0	1	0	1	0	0	0	0	0
https://www.gofundme.com/f/blanca-gomez	0	0	0	0	0	0	0	0	1	0	0
https://www.gofundme.com/f/bre039s-transplant	0	1	0	1	1	0	0	1	0	1	0
https://www.gofundme.com/f/breatheeasyaimee	0	0	0	0	0	0	0	0	0	0	0
https://www.gofundme.com/f/care-for-the-clarks	0	0	0	0	0	0	0	0	1	0	0
https://www.gofundme.com/f/cecilia039s-kick-cancer-out	0	0	0	0	0	0	0	0	1	0	0
https://www.gofundme.com/f/ceiling-hoist-lift-care-system-for-tucker-thigpen	0	0	0	0	0	1	0	0	0	1	0
https://www.gofundme.com/f/chiverhood-auction-for-kris-mcelroy	0	0	0	0	0	0	1	1	0	1	0
https://www.gofundme.com/f/chris039-battle-with-pancreatic-cancer	1	0	0	0	0	0	0	0	1	0	0
https://www.gofundme.com/f/cindy-biehler-medical-expenses-relief-fund	0	0	0	0	0	0	0	0	1	0	0
https://www.gofundme.com/f/community-outreach-for-support	0	0	0	0	0	1	0	0	0	0	1
https://www.gofundme.com/f/connie-is-in-the-center-ring-of-this-fight	0	0	0	0	0	0	0	0	1	0	0
https://www.gofundme.com/f/creeuc	0	0	0	0	0	1	0	0	0	0	0
https://www.gofundme.com/f/crushingcancercrob	0	0	0	0	0	0	0	0	1	0	0
https://www.gofundme.com/f/d90qtg	1	0	0	0	0	0	0	0	0	0	0
https://www.gofundme.com/f/daphnee-strong	0	0	0	0	0	0	0	0	1	0	0
https://www.gofundme.com/f/dau1k8	0	1	0	0	0	0	0	0	1	0	0
https://www.gofundme.com/f/drivingforbella	0	0	0	0	0	0	0	0	0	0	0
https://www.gofundme.com/f/e2km2k-your-help-will-make-a-difference	1	0	0	0	0	0	0	0	0	1	0
https://www.gofundme.com/f/eric-hoffman	0	0	0	0	0	0	0	0	1	0	0
https://www.gofundme.com/f/farid	0	0	0	0	0	0	0	0	1	0	0
https://www.gofundme.com/f/fight-matty-fight	1	0	0	1	1	1	0	0	0	0	1
https://www.gofundme.com/f/fighting-brain-cancer-della-jacot	0	0	0	0	0	0	0	0	1	1	0
https://www.gofundme.com/f/financial-blessing-for-ruben	0	0	0	0	0	1	0	0	0	0	0
https://www.gofundme.com/f/from-a-heart-for-a-heart-scott-guillot	1	0	0	0	0	0	0	0	0	0	0
https://www.gofundme.com/f/fsrrkgb8	0	0	0	0	0	0	0	0	1	0	0
https://www.gofundme.com/f/fundsforalana	0	1	1	0	0	0	0	0	0	0	0
https://www.gofundme.com/f/gb6rq0	0	0	0	0	0	0	0	0	0	0	0
https://www.gofundme.com/f/get-mike-home-via-a-visit-to-his-mom-and-the-water	0	0	0	0	0	0	0	0	0	0	0
https://www.gofundme.com/f/greekstrong	0	0	0	0	0	0	0	0	1	0	0
https://www.gofundme.com/f/gspdys	1	0	0	0	0	0	0	0	0	0	0
https://www.gofundme.com/f/gurusha	0	0	0	0	0	0	0	0	1	0	0
https://www.gofundme.com/f/gy53ng	0	0	0	0	0	1	0	0	0	0	0
https://www.gofundme.com/f/healthecheryl	0	0	0	0	0	0	0	0	0	1	0
https://www.gofundme.com/f/help-ayisha-crush-cancer	0	0	0	0	0	0	0	0	1	0	0
https://www.gofundme.com/f/help-baby-roman-fight-his-fight	1	0	0	0	0	0	0	0	0	1	1
https://www.gofundme.com/f/help-cathy-fight-her-cancer	0	0	0	0	0	0	0	0	1	0	0
https://www.gofundme.com/f/help-daddys-little-girl-go-to-space	0	0	0	0	0	0	0	1	0	0	0
https://www.gofundme.com/f/help-ecert-buy-a-new-golf-cart	0	0	0	0	0	0	0	0	0	0	0
https://www.gofundme.com/f/help-for-ana039s-medical-bills-and-expenses	0	0	0	0	0	0	0	0	0	1	0
https://www.gofundme.com/f/help-jessica-during-recovery	0	0	0	0	0	0	0	1	0	0	0
https://www.gofundme.com/f/help-julia-fight-breast-cancer	0	0	0	0	0	0	0	0	1	0	0
https://www.gofundme.com/f/help-me-see-your-world	0	0	0	0	0	0	0	0	0	1	0
https://www.gofundme.com/f/help-megan-fix-her-body	0	0	0	1	1	0	1	1	0	1	0
https://www.gofundme.com/f/help-my-mom-get-her-memories-back	0	0	0	0	0	0	0	0	1	0	0
https://www.gofundme.com/f/help-my-mom-through-her-battle-with-cancer	0	0	0	0	0	0	0	0	1	0	0
https://www.gofundme.com/f/help-noah-fight-stage-4-neuroendocrine-carcinoma	0	0	0	0	0	0	0	0	1	0	0
https://www.gofundme.com/f/help-paige-and-brad	0	0	0	0	0	0	0	0	0	0	0
https://www.gofundme.com/f/help-support-helen-iaconelli-through-her-fight	0	0	0	0	0	0	0	0	1	0	0
https://www.gofundme.com/f/help-us-help-a-syrian-family	0	0	0	0	0	0	0	0	0	0	0
https://www.gofundme.com/f/helpCharlieSmile	0	0	0	0	0	0	0	1	0	0	0
https://www.gofundme.com/f/helpbeckettkickcancersbutt	0	0	0	0	0	0	0	0	1	0	1
https://www.gofundme.com/f/helpchristinefightendo	1	0	0	1	0	1	1	0	0	1	1
https://www.gofundme.com/f/huggingstaceybeebe	0	0	0	0	0	0	0	0	1	0	0
https://www.gofundme.com/f/hwi21w	0	0	1	0	0	0	0	0	0	0	0
https://www.gofundme.com/f/i2hr7g	1	0	0	1	0	1	0	0	0	0	0
https://www.gofundme.com/f/indonesiamission16	0	0	0	0	0	0	0	0	0	0	0
https://www.gofundme.com/f/jackiesbattlefund	0	0	0	0	0	0	0	0	1	0	0
https://www.gofundme.com/f/james-prieto-kicking-cancers-ass	0	0	0	0	0	0	0	0	1	0	0
https://www.gofundme.com/f/javier-montenegros-transplant	0	0	0	1	0	0	0	0	0	0	0
https://www.gofundme.com/f/jazerispath	0	0	0	1	1	0	0	0	1	0	0
https://www.gofundme.com/f/jb3yn4	0	1	0	0	0	0	0	0	1	0	0
https://www.gofundme.com/f/join-maryliz039s-battle-with-cancer	0	0	0	0	0	0	0	0	1	0	0
https://www.gofundme.com/f/jon-weaver-accident	0	0	0	0	0	1	0	0	0	1	0
https://www.gofundme.com/f/jordynsjourney	0	0	0	0	0	0	0	0	0	1	0
https://www.gofundme.com/f/katie-smith-medical-fund	0	0	0	0	0	1	0	0	0	0	0
https://www.gofundme.com/f/keep-mama-dancing-safe	0	0	0	0	0	0	1	0	0	1	0
https://www.gofundme.com/f/kim-partin-couch-medical-expenses	0	0	0	0	0	0	0	0	1	0	0
https://www.gofundme.com/f/kimberly-kerns-recovery-fund	0	0	0	0	0	1	0	0	0	0	0
https://www.gofundme.com/f/kljvs8	0	0	1	0	0	0	0	0	0	0	0
https://www.gofundme.com/f/kyleandalec	0	0	0	0	0	0	0	0	1	0	0
https://www.gofundme.com/f/lafadc	0	0	0	0	0	1	0	0	1	0	0
https://www.gofundme.com/f/langhausen-medical-expenses	1	0	0	0	0	0	0	0	0	1	0
https://www.gofundme.com/f/lets-do-our-part-to-help-the-front-line-workers	0	0	0	0	1	0	0	0	0	0	0
https://www.gofundme.com/f/lets-help-ariel-kick-cancers-ass	0	0	0	0	0	0	0	0	1	0	0
https://www.gofundme.com/f/lydia039s-battle-against-leukemia	0	0	0	0	0	0	0	0	1	0	0
https://www.gofundme.com/f/matt039s-fight-against-all	0	0	0	0	0	0	0	0	1	0	0
https://www.gofundme.com/f/me8dex92	0	0	0	0	0	1	0	0	0	0	0
https://www.gofundme.com/f/meals-for-healthcare-workers-fighting-covid19	0	0	0	0	0	0	0	0	0	0	0
https://www.gofundme.com/f/mtka74-medical-and-travel-expenses	0	0	0	0	0	0	0	0	0	1	0
https://www.gofundme.com/f/nbpzd4	0	0	0	0	0	0	1	0	0	0	1
https://www.gofundme.com/f/nc89hu-battling-stage-4-cancer	0	0	0	0	0	0	0	0	1	0	0
https://www.gofundme.com/f/p9df2-tylers-top-surgery	0	0	0	0	0	0	1	0	0	0	0
https://www.gofundme.com/f/paply4	0	0	0	0	0	1	0	0	0	1	1
https://www.gofundme.com/f/patricia-vargas	1	0	0	0	0	0	0	0	0	0	0
https://www.gofundme.com/f/patrickwalter	0	0	0	0	0	0	0	0	1	0	0
https://www.gofundme.com/f/pattis-aka-peteys-prayer-warriors	0	0	0	1	0	0	0	0	1	0	0
https://www.gofundme.com/f/pg5dt6	1	0	1	0	0	0	0	0	1	1	0
https://www.gofundme.com/f/pierce039s-fight-against-cancerous-brain-tumor	0	0	0	0	0	0	0	0	1	0	0
https://www.gofundme.com/f/please-help-debbie-with-cancer	0	0	0	0	0	0	0	0	0	0	0
https://www.gofundme.com/f/please-help-karens-daughter	0	0	0	0	1	1	1	0	0	0	0
https://www.gofundme.com/f/pxmpj-service-dog-fund	0	0	0	0	0	0	0	0	0	0	0
https://www.gofundme.com/f/q2nr88	0	0	0	1	1	1	0	0	0	0	0
https://www.gofundme.com/f/quimioterapias-y-radioterapias	0	0	0	0	0	0	0	0	1	0	0
https://www.gofundme.com/f/ramonas-battle-with-als	0	0	0	0	0	0	0	0	0	1	0
https://www.gofundme.com/f/randi039s-road-to-recovery	1	0	0	0	0	0	0	0	0	0	0
https://www.gofundme.com/f/rbtja-landyns-fight	0	0	0	0	0	0	0	0	1	0	0
https://www.gofundme.com/f/re58se-medical-bills	1	0	0	0	0	0	1	0	0	1	0
https://www.gofundme.com/f/rjm5rbcs	0	0	0	0	0	0	0	0	1	0	0
https://www.gofundme.com/f/robyn039s-medical-help	1	0	0	0	0	0	0	1	0	1	0
https://www.gofundme.com/f/ron-brooms-medical-assistance-fund	1	0	0	0	0	0	0	0	0	0	0
https://www.gofundme.com/f/rosas-liver-transplant	0	0	1	0	0	0	1	0	0	1	0
https://www.gofundme.com/f/rzhqpexg	0	0	0	0	0	1	0	0	0	0	0
https://www.gofundme.com/f/s7wc7c	0	0	0	1	0	0	0	0	0	0	0
https://www.gofundme.com/f/scyemedicalfund	1	0	0	1	0	0	0	1	0	0	0
https://www.gofundme.com/f/sfjmq-mikes-medical-expenses	0	0	0	0	0	0	0	0	0	0	0
https://www.gofundme.com/f/shandi	0	0	0	0	0	0	0	0	1	0	0
https://www.gofundme.com/f/shane-blanchard039s-journey	0	0	0	1	1	0	0	0	0	0	0
https://www.gofundme.com/f/shdfppva	1	0	0	0	0	0	0	0	0	0	0
https://www.gofundme.com/f/sirpas-cancer-treatment-fund	0	0	0	0	0	0	0	0	1	0	0
https://www.gofundme.com/f/supermancoltonsmit	1	0	0	0	0	0	0	0	0	1	0
https://www.gofundme.com/f/support-for-meg-exner-sekel	0	0	0	0	0	0	0	0	1	0	0
https://www.gofundme.com/f/support-for-twins-covid	0	0	0	0	1	0	0	0	0	0	0
https://www.gofundme.com/f/support-little-bridget-lavigne-family-support	0	0	0	0	0	0	0	0	1	0	0
https://www.gofundme.com/f/supporting-stacey-faria	0	0	0	0	0	1	0	0	0	0	0
https://www.gofundme.com/f/taylor-raye-heart-warrior	1	0	0	0	0	0	0	0	0	0	0
https://www.gofundme.com/f/team-terrah	0	0	0	0	0	0	0	0	1	0	0
https://www.gofundme.com/f/teresa-mckerrow	0	0	0	0	0	0	0	0	1	0	0
https://www.gofundme.com/f/tgyushv8	0	0	0	0	0	0	0	0	0	0	0
https://www.gofundme.com/f/the-jon-neal-fund	0	0	0	0	1	0	1	0	1	1	1
https://www.gofundme.com/f/travel-medical-and-legal-for-terry-lewi	0	0	0	0	0	1	0	0	0	0	0
https://www.gofundme.com/f/u35my2a	0	0	0	0	0	0	0	0	1	0	0
https://www.gofundme.com/f/undying-love-for-our-father	1	0	0	1	1	0	0	0	0	0	1
https://www.gofundme.com/f/urgent-gastrostomy	0	1	0	0	0	0	0	0	0	0	0
https://www.gofundme.com/f/usunn4	0	0	0	0	0	0	0	0	1	0	0
https://www.gofundme.com/f/vpugwz-dentist-bill	0	0	0	0	0	1	0	0	0	0	0
https://www.gofundme.com/f/vrtg8ps	0	0	0	0	0	0	0	0	0	1	0
https://www.gofundme.com/f/vtcbn8	0	0	0	0	0	0	1	0	0	1	0
https://www.gofundme.com/f/w874vn4	0	0	0	0	0	0	0	0	0	0	0
https://www.gofundme.com/f/wdsa6es	0	0	0	0	0	1	0	0	0	0	0
https://www.gofundme.com/f/wendywolters	0	0	0	0	0	0	0	0	1	0	0
https://www.gofundme.com/f/wk4a68r	0	0	0	0	0	0	0	0	1	0	0
https://www.gofundme.com/f/wn98h2q7-100000	1	0	0	1	0	0	0	0	0	0	0
https://www.gofundme.com/f/wnegnk	0	0	0	0	0	1	0	0	0	0	0
https://www.gofundme.com/f/wwxda-breast-cancer-medical-bills	0	0	0	0	0	0	0	0	1	0	0
https://www.gofundme.com/f/wx945sfc	1	0	0	0	0	0	0	0	0	1	0
https://www.gofundme.com/f/x56ab-kelly039s-cause	0	0	0	0	0	0	0	0	1	0	0
https://www.gofundme.com/f/xny684	0	1	0	0	0	0	0	0	0	0	0
https://www.gofundme.com/f/xs3u6zg	0	0	0	0	0	0	0	0	1	0	0
https://www.gofundme.com/f/y3p9xw	0	0	0	0	0	0	0	0	1	0	0
https://www.gofundme.com/f/y6k2zu-hearing-aids-for-mary	0	0	0	0	0	0	0	0	0	1	0
https://www.gofundme.com/f/y6zzfc	0	0	0	0	1	0	0	0	0	0	0
https://www.gofundme.com/f/y8ge6e2s	0	0	0	0	0	0	0	0	1	0	0
https://www.gofundme.com/f/zjp9du-cancer-sucks-fund	0	0	0	0	0	1	0	1	1	1	0
https://www.gofundme.com/f/znf9aj-pioneer-park-charlie	0	0	0	0	0	0	0	0	1	0	0
https://www.gofundme.com/f/y6cgrs	1	0	0	0	0	0	0	0	0	0	0
https://www.gofundme.com/f/rf33q-help-for-a-friend-in-need	0	0	0	0	0	1	0	0	0	0	0
https://www.gofundme.com/f/dan-valerio-sr	1	0	0	0	0	0	0	0	0	0	0
https://www.gofundme.com/f/kent-hickeys-medical	0	0	0	0	0	0	0	0	1	0	0
https://www.gofundme.com/f/help-pay-cost-of-surgery	0	0	0	0	0	0	0	1	0	0	0
https://www.gofundme.com/f/bradsforce	0	0	0	0	0	1	0	0	0	1	0
https://www.gofundme.com/f/1qcndkejw0	1	0	0	0	0	0	0	0	0	0	0
https://www.gofundme.com/f/1r2o2wloc0	1	0	0	0	0	0	0	0	0	0	0
https://www.gofundme.com/f/1wzqy4i780	0	0	0	0	0	0	0	0	0	1	0
https://www.gofundme.com/f/20tm9hel9c	0	0	1	0	0	0	0	0	1	0	0
https://www.gofundme.com/f/227uvehjeo	0	0	0	0	0	0	0	0	0	1	0
https://www.gofundme.com/f/2317b83fqo	0	0	0	0	0	0	0	0	0	0	0
https://www.gofundme.com/f/25a5h5a8	1	0	0	0	0	0	0	0	0	0	0
https://www.gofundme.com/f/2bkgvms	0	0	0	0	0	0	0	0	1	0	0
https://www.gofundme.com/f/2bvdbh5a	0	0	0	0	0	1	0	1	0	1	0
https://www.gofundme.com/f/2c782dw	1	0	0	0	0	0	0	0	0	0	0
https://www.gofundme.com/f/2ec5w7qw	1	0	0	0	0	0	0	0	1	0	0
https://www.gofundme.com/f/2fgq5g4	1	0	0	0	0	0	0	0	0	0	0
https://www.gofundme.com/f/2fpqy-it-takes-a-village	1	0	0	1	0	0	0	0	0	0	0
https://www.gofundme.com/f/2fv4p35g	1	0	0	0	0	1	0	0	0	0	0
https://www.gofundme.com/f/2tfy3a4	1	1	0	0	0	0	0	0	0	0	0
https://www.gofundme.com/f/2xw0sec	0	0	0	0	0	0	0	0	1	0	0
https://www.gofundme.com/f/34jyg6-robert039s-stroke-recovery	1	0	0	0	0	0	0	0	0	0	0
https://www.gofundme.com/f/3b5w8yy7f8	0	0	0	0	0	0	0	0	0	1	0
https://www.gofundme.com/f/3dsqg-huggins-family	0	0	0	0	0	0	0	0	1	0	0
https://www.gofundme.com/f/453d9eo	0	0	0	0	0	0	0	1	1	0	0
https://www.gofundme.com/f/4Wendy	0	0	0	1	0	0	0	0	1	0	0
https://www.gofundme.com/f/4b6kpenr	0	0	0	0	0	0	0	0	1	1	0
https://www.gofundme.com/f/500i5k0	0	0	0	0	0	0	0	0	1	0	0
https://www.gofundme.com/f/54jrsyhc	0	0	0	0	0	0	0	0	1	0	0
https://www.gofundme.com/f/782ve85w	1	0	0	0	0	0	0	0	0	0	0
https://www.gofundme.com/f/86yp23-gregs-road-to-recovery	0	0	0	0	0	1	0	1	0	0	0
https://www.gofundme.com/f/88w225-love-for-liz	1	0	0	0	0	0	0	0	0	0	0
https://www.gofundme.com/f/8fhcpc	0	0	0	0	0	0	0	0	0	1	0
https://www.gofundme.com/f/9m47v-heart-surgery-fund	1	0	0	0	0	0	0	0	0	0	0
https://www.gofundme.com/f/ArtValdez	1	0	0	0	1	0	0	0	0	0	0
https://www.gofundme.com/f/Barykina	0	0	0	0	0	0	0	0	1	0	0
https://www.gofundme.com/f/Bebofrias	0	0	0	0	1	0	0	0	0	0	0
https://www.gofundme.com/f/Cam-Karlie	0	0	0	0	0	0	0	0	1	0	0
https://www.gofundme.com/f/DarcyR	0	0	0	0	0	0	0	0	0	1	0
https://www.gofundme.com/f/EastonW	0	0	0	0	0	0	0	0	0	0	0
https://www.gofundme.com/f/Elsies	1	0	0	0	0	0	0	0	0	0	1
https://www.gofundme.com/f/GoLungsGo	0	0	0	0	0	1	0	0	0	0	0
https://www.gofundme.com/f/Gofundmecomliampels	0	0	1	0	0	0	0	0	1	0	0
https://www.gofundme.com/f/HalLongGoesHome	1	1	0	1	0	0	0	1	0	0	0
https://www.gofundme.com/f/Healing-Kathy-Worley	0	0	0	0	0	0	0	0	1	0	0
https://www.gofundme.com/f/JenniferRoach	0	0	0	0	0	0	0	0	1	0	0
https://www.gofundme.com/f/Lisa43	0	0	0	0	0	0	1	1	0	0	0
https://www.gofundme.com/f/Ludiker-vs-Cancer	0	0	0	0	0	0	0	0	1	1	0
https://www.gofundme.com/f/Mary-sjourney	0	0	1	0	0	0	0	0	1	0	0
https://www.gofundme.com/f/PennyMartin	0	0	0	0	0	0	0	0	1	0	0
https://www.gofundme.com/f/RachelGrossman	0	0	0	0	0	0	0	0	1	0	0
https://www.gofundme.com/f/ReneeSmithMedical	0	0	1	0	0	0	0	0	1	1	0
https://www.gofundme.com/f/SaveSullyslifePLEASE	0	0	0	0	0	0	0	0	1	0	0
https://www.gofundme.com/f/TEAMSADOWY	0	0	0	0	0	0	0	0	1	1	0
https://www.gofundme.com/f/TammibackonTrack	0	0	0	0	0	1	0	0	0	0	0
https://www.gofundme.com/f/TheLoveofHisLife	1	0	0	0	0	0	0	0	0	0	0
https://www.gofundme.com/f/Tyner	0	0	0	0	0	0	0	0	0	0	0
https://www.gofundme.com/f/Xavier-s-Battle-With-Cancer-Fund	0	0	0	0	0	0	0	0	1	0	0
https://www.gofundme.com/f/a-cast-for-christmas	0	0	0	0	0	0	0	1	0	0	0
https://www.gofundme.com/f/a-mothers-cancer-fight-carmens-story	0	0	0	0	0	0	0	0	1	0	0
https://www.gofundme.com/f/a2d6xk	0	0	0	0	0	0	0	0	1	0	0
https://www.gofundme.com/f/a3vpp-supporting-pam	1	0	0	0	0	0	0	0	0	0	0
https://www.gofundme.com/f/aadaniel	0	0	0	0	0	0	0	1	0	0	0
https://www.gofundme.com/f/agtms-new-lungs-for-mom	0	0	0	0	0	0	0	0	0	0	1
https://www.gofundme.com/f/alishastocker	0	0	0	0	0	0	0	0	1	0	0
https://www.gofundme.com/f/anthony-hannigan	0	0	0	0	0	0	0	0	1	0	0
https://www.gofundme.com/f/antionette039s-surgery-and-medical-recovery-fund	0	1	0	0	0	1	0	0	0	1	1
https://www.gofundme.com/f/antonio-silva	0	0	0	0	0	0	0	0	1	0	0
https://www.gofundme.com/f/b4sj7bfy	0	0	0	0	0	0	0	0	0	1	0
https://www.gofundme.com/f/baird-aed-for-home	1	0	0	0	0	0	0	0	0	0	0
https://www.gofundme.com/f/billsmedfund	1	0	0	0	0	0	0	0	0	0	0
https://www.gofundme.com/f/bnf6n-kidney-transplant	0	0	0	1	0	0	0	0	0	0	0
https://www.gofundme.com/f/br-strong	0	0	0	0	0	0	0	0	1	0	0
https://www.gofundme.com/f/brian039s-legs	1	0	0	0	1	0	0	1	1	0	0
https://www.gofundme.com/f/brightstar-wellness-center	0	0	0	0	0	0	0	0	0	0	0
https://www.gofundme.com/f/bubblegirlali	1	0	0	0	0	1	0	1	1	1	0
https://www.gofundme.com/f/c0rtvw	0	0	0	0	0	0	0	0	1	0	0
https://www.gofundme.com/f/cancer-bill-and-expenses-fund	0	0	0	1	0	0	0	0	1	0	0
https://www.gofundme.com/f/cathy-lennartz	0	0	0	0	0	0	0	1	0	0	0
https://www.gofundme.com/f/ch2qiw	0	0	0	0	0	0	0	0	0	0	0
https://www.gofundme.com/f/chiedza039s-medical-fund	0	0	0	0	0	0	0	0	1	0	0
https://www.gofundme.com/f/chikaodili	0	0	0	1	0	0	0	0	0	0	0
https://www.gofundme.com/f/chris-would-like-your-help	0	0	0	0	0	0	0	0	0	0	1
https://www.gofundme.com/f/clp5ms	0	0	0	0	0	0	0	0	0	1	0
https://www.gofundme.com/f/d59h4677f7	0	0	0	0	0	0	0	0	1	0	0
https://www.gofundme.com/f/danielcfund	0	0	0	0	0	1	0	0	0	0	0
https://www.gofundme.com/f/danny-and-lu	0	0	0	0	1	1	0	0	0	1	0
https://www.gofundme.com/f/danny039s-surgery-and-recovery-fund	0	0	0	0	0	0	0	0	0	0	0
https://www.gofundme.com/f/diabetes-meds-for-brad	0	1	0	0	0	0	0	0	0	0	0
https://www.gofundme.com/f/didi-arpaias-determined-fight	0	0	0	0	0	0	0	1	1	0	0
https://www.gofundme.com/f/dk9rvcy4	1	1	0	0	0	0	0	0	0	1	0
https://www.gofundme.com/f/do-it-for-yvonne	0	0	0	0	0	0	0	0	1	0	0
https://www.gofundme.com/f/e32q7s	0	0	1	1	0	0	0	0	0	0	0
https://www.gofundme.com/f/e37axd-help-the-williams-family	0	0	0	0	0	0	0	0	1	0	0
https://www.gofundme.com/f/edwinbodney	0	0	0	0	0	0	0	0	0	1	0
https://www.gofundme.com/f/eileens-luekemia-battle	0	0	0	0	0	0	0	0	1	0	1
https://www.gofundme.com/f/enrud-jay039s-road-to-recovery	1	0	0	0	0	1	0	0	0	0	0
https://www.gofundme.com/f/ey1t1g	0	0	0	0	0	1	0	1	0	0	0
https://www.gofundme.com/f/family-of-9-in-need-after-mother-suffers-a-stroke	1	0	0	0	0	0	0	0	0	1	0
https://www.gofundme.com/f/for-love-of-benny	0	0	0	0	0	0	0	1	0	1	0
https://www.gofundme.com/f/fred-needs-friends	0	0	0	0	0	1	0	0	0	0	0
https://www.gofundme.com/f/freinds-helping-friends	0	0	0	0	0	0	0	0	1	0	0
https://www.gofundme.com/f/fundgabi	0	0	0	0	0	0	0	1	0	0	0
https://www.gofundme.com/f/fundraiser-for-kelly-bentson	1	0	0	0	0	0	0	0	0	0	0
https://www.gofundme.com/f/fyawusvw	1	0	0	0	0	0	0	0	0	0	0
https://www.gofundme.com/f/gilmas-cancer-fund	0	0	0	0	0	0	0	0	1	0	0
https://www.gofundme.com/f/gjfsmo	1	0	1	1	0	0	0	0	0	0	0
https://www.gofundme.com/f/gostaciego	0	0	0	0	0	0	0	0	1	1	0
https://www.gofundme.com/f/h5xnpj-help-my-granddaughter	1	0	0	0	0	0	0	0	0	0	0
https://www.gofundme.com/f/ha545-600	1	0	0	0	0	0	0	0	0	0	0
https://www.gofundme.com/f/hd3xjjnw	0	0	0	0	0	0	0	0	1	0	0
https://www.gofundme.com/f/help-ava-ronaldmcdonald	0	0	0	0	0	0	0	0	0	0	0
https://www.gofundme.com/f/help-bella-battle-her-cancer	0	0	0	0	0	0	0	0	1	0	0
https://www.gofundme.com/f/help-ben039s-family	0	0	0	0	0	0	0	0	0	0	0
https://www.gofundme.com/f/help-emilias-little-heart-fund	1	0	0	0	0	0	0	0	0	0	0
https://www.gofundme.com/f/help-joshua-fight-neuroblastoma	0	0	0	0	0	0	0	0	1	0	0
https://www.gofundme.com/f/help-julez-pay-his-hospital-bills	0	0	0	0	0	0	0	0	0	0	0
https://www.gofundme.com/f/help-kia-fight-cancer	0	0	0	0	0	0	0	0	1	0	0
https://www.gofundme.com/f/help-our-sweet-friend-chris	0	0	0	0	0	1	0	0	0	0	0
https://www.gofundme.com/f/help-sabrena-with-medical-bills	0	0	0	0	0	1	0	1	0	0	0
https://www.gofundme.com/f/help-terry-cooper-beat-cancer	0	0	0	0	0	0	0	0	1	0	0
https://www.gofundme.com/f/helpsaveglynn	0	0	0	0	0	0	0	0	1	0	0
https://www.gofundme.com/f/hip-surgery-costs	0	0	0	0	0	1	0	1	0	0	0
https://www.gofundme.com/f/hope-for-devin-through-nad-therapy	0	0	0	0	0	0	0	0	0	0	0
https://www.gofundme.com/f/hw3250	0	0	0	0	0	0	0	0	1	0	0
https://www.gofundme.com/f/hzpok8	1	0	0	0	0	0	0	0	0	0	0
https://www.gofundme.com/f/i-need-help-with-both-of-my-knees-surgery	0	0	0	0	1	0	0	1	0	0	0
https://www.gofundme.com/f/jaime-guevara-medical-expenses	0	0	0	0	0	0	0	0	0	1	0
https://www.gofundme.com/f/jessenieto	1	0	0	0	0	0	0	0	1	0	0
https://www.gofundme.com/f/jg6hx-mattie039s-medical-bills	0	0	0	0	0	0	0	0	0	0	0
https://www.gofundme.com/f/jnjdbm4k	1	1	0	0	0	0	0	0	0	0	0
https://www.gofundme.com/f/jody-slark-coy-fund	0	0	0	0	0	0	0	0	1	0	0
https://www.gofundme.com/f/john-mcginnis-expenses	0	0	0	0	0	1	0	1	0	0	0
https://www.gofundme.com/f/jpoole	0	0	0	0	0	1	0	0	0	0	0
https://www.gofundme.com/f/jym82cr8	0	0	1	0	0	0	0	0	0	0	1
https://www.gofundme.com/f/keith-crawfords-cancer-sucks-fund	0	0	0	0	0	0	0	0	1	0	0
https://www.gofundme.com/f/ku6j1g	0	0	0	0	0	0	0	0	1	0	0
https://www.gofundme.com/f/l0m2cg	0	0	0	0	0	0	0	0	0	1	0
https://www.gofundme.com/f/lauren039s-fight-against-cancer	0	0	0	0	0	0	0	0	1	0	0
https://www.gofundme.com/f/lebowitz-cancer-fund	0	0	0	0	0	0	0	1	1	1	0
https://www.gofundme.com/f/loma039s-fight-against-leukemia	0	0	0	0	0	0	0	0	1	0	1
https://www.gofundme.com/f/lucy039s-arthrogryposis-journey	0	0	0	0	0	0	0	1	0	0	0
https://www.gofundme.com/f/lz483g	0	0	0	0	0	0	0	0	1	0	0
https://www.gofundme.com/f/medical-fund-for-june-and-win-corduan	0	0	0	0	0	0	0	0	1	0	0
https://www.gofundme.com/f/miles039-service-dog-journey-for-jonah	1	0	0	1	0	0	0	1	0	0	0
https://www.gofundme.com/f/mundy-family	1	0	0	0	1	0	0	0	0	0	1
https://www.gofundme.com/f/n4ap8s	0	0	0	0	0	0	0	0	1	0	0
https://www.gofundme.com/f/neishastrong	0	0	1	0	0	0	0	0	1	0	0
https://www.gofundme.com/f/nickstacey	1	0	0	0	0	0	0	0	1	1	0
https://www.gofundme.com/f/nk6g2-fff	0	0	0	0	0	0	1	0	0	0	0
https://www.gofundme.com/f/nmwqkrqs	0	0	0	0	0	0	0	0	1	0	0
https://www.gofundme.com/f/no-tent-living-during-cancer-treatment	0	0	0	0	0	0	0	0	1	1	0
https://www.gofundme.com/f/nolans-battle-with-kidney-disease	0	0	0	1	0	0	0	0	0	0	0
https://www.gofundme.com/f/one-less-worry-help-for-my-sister	0	0	0	0	0	0	0	0	0	1	0
https://www.gofundme.com/f/p97se-emergency-medical-assistance	0	0	0	0	0	0	0	0	0	0	0
https://www.gofundme.com/f/pancreatic-cancer-takes-joe039s-life	1	0	0	1	0	0	0	0	1	0	0
https://www.gofundme.com/f/parker-riley-potts	0	0	0	0	0	0	0	0	0	0	0
https://www.gofundme.com/f/pascual-branuelas	1	0	0	0	0	0	0	0	0	1	0
https://www.gofundme.com/f/pedrin-prosthesis-fund	0	0	1	1	1	1	0	1	0	0	0
https://www.gofundme.com/f/percy-stamps-on-my-own-again	0	1	0	0	0	0	0	0	0	0	0
https://www.gofundme.com/f/pqh4k-sara039s-recovery	1	0	0	0	0	0	0	0	0	0	0
https://www.gofundme.com/f/prayers-for-timmy-westbrook	1	0	1	0	1	0	0	0	1	0	0
https://www.gofundme.com/f/prophylactic-surgery-double-mastectomy	0	0	0	0	0	0	0	0	1	0	0
https://www.gofundme.com/f/rahrahmaria	0	0	0	0	0	0	0	0	1	0	0
https://www.gofundme.com/f/raising-money-to-buy-glovesmasks-for-hospitals	0	0	0	0	0	0	0	0	0	0	0
https://www.gofundme.com/f/rc4tgw7q	0	0	0	0	0	0	0	0	0	1	0
https://www.gofundme.com/f/rebecca-flachs-cancer-fund	0	0	0	0	0	0	0	0	1	0	0
https://www.gofundme.com/f/relief-fund-from-covid-19-unemployment	1	0	0	0	1	0	0	0	0	0	0
https://www.gofundme.com/f/rn6bka2	0	0	0	0	0	0	0	0	1	0	0
https://www.gofundme.com/f/rnet2js	0	0	0	0	0	0	0	0	1	0	0
https://www.gofundme.com/f/robert-fabing-benefit-clinic	0	0	0	0	0	0	0	0	1	0	0
https://www.gofundme.com/f/rock-lances-medical-expenses-fund	1	0	0	0	0	0	0	0	0	0	0
https://www.gofundme.com/f/s3t62g	1	0	0	0	1	0	0	0	0	0	0
https://www.gofundme.com/f/samstitanwarriors	0	0	0	0	0	0	0	0	1	0	0
https://www.gofundme.com/f/sarah-kern-breast-cancer-treatment-fund	0	0	0	0	0	0	0	0	1	0	0
https://www.gofundme.com/f/seth-hash-medical-emergency-fund	0	0	0	0	0	0	0	0	0	0	1
https://www.gofundme.com/f/shadab	0	0	0	0	0	1	0	1	0	0	0
https://www.gofundme.com/f/shirinw	0	0	0	0	0	0	0	0	1	1	0
https://www.gofundme.com/f/smj96s	1	0	0	0	0	0	0	1	0	0	1
https://www.gofundme.com/f/stage-4-and-beyond	0	0	0	0	0	0	0	0	1	0	0
https://www.gofundme.com/f/stephanie-and-katie-to-mexico-2v5m6qvg	0	0	0	0	1	1	0	0	0	0	0
https://www.gofundme.com/f/stephensfamilyfund	0	0	0	1	1	0	0	0	0	0	0
https://www.gofundme.com/f/superzane	1	0	0	1	0	0	0	0	1	0	0
https://www.gofundme.com/f/support-little-hander-christian	0	0	1	0	0	0	0	0	1	0	0
https://www.gofundme.com/f/support-loris-cancer-battle-rd-2	0	0	0	0	0	0	0	0	1	0	0
https://www.gofundme.com/f/support-ryan-hilinski-and-hilinskis-hope	0	0	0	0	0	0	1	0	0	0	0
https://www.gofundme.com/f/supporting-jenn	1	0	0	0	0	1	0	1	0	0	1
https://www.gofundme.com/f/supporting-soup	0	0	0	0	0	0	0	0	1	0	0
https://www.gofundme.com/f/terry-strawn	0	0	0	0	0	0	0	0	1	0	0
https://www.gofundme.com/f/tfqq4-mariahs-fight	0	0	0	0	0	0	0	0	1	0	0
https://www.gofundme.com/f/truth-and-justice-for-franca-panettone	0	0	0	0	1	0	0	0	0	0	0
https://www.gofundme.com/f/u9qj87bc	0	0	0	0	0	0	0	0	1	0	0
https://www.gofundme.com/f/uwcbx-seth-needs-our-help	0	0	0	0	0	0	0	0	0	0	1
https://www.gofundme.com/f/uz26xz7s	0	0	0	0	0	0	0	0	1	0	0
https://www.gofundme.com/f/veronica-lundback	0	0	0	0	0	0	0	0	1	0	0
https://www.gofundme.com/f/vsc66g	0	0	0	0	1	0	0	0	0	0	0
https://www.gofundme.com/f/w4kyb-jennifers-medical-fund	0	0	0	0	0	1	0	0	0	0	0
https://www.gofundme.com/f/wa6z5-surgery-relief	0	0	0	0	0	0	0	0	0	0	0
https://www.gofundme.com/f/walkingwithalymph	0	0	0	0	0	0	0	0	1	0	0
https://www.gofundme.com/f/wq94tg	0	0	0	0	0	0	0	0	0	0	0
https://www.gofundme.com/f/yt7sj4	1	0	0	0	0	0	0	0	0	0	0
https://www.gofundme.com/f/yvxydn-penny039s-surgery	1	0	0	0	0	0	0	0	0	0	0
https://www.gofundme.com/f/zahmirs-homotoxicology-fund	0	0	0	0	0	0	1	0	0	0	0
